# Supplementary material for: Dimethyl (2-hydr­oxy-4-phenyl­but-3-en-2-yl)phospho­nate
Source: Acta Crystallogr Sect E Struct Rep Online. 2009 Oct 31;65(Pt 11):o2922. doi: 10.1107/S1600536809044067 (PMC2971319; doi:10.1107/S1600536809044067)
Supplement: Supplementary file 2 [file e-65-o2922-Isup2.hkl]

#
# h,k,l, Fc-squared, Fo-squared, sigma(Fo-squared) and status flag
#
data_I
_shelx_title ' NCAN4'
_shelx_refln_list_code          4
_shelx_F_calc_maximum      308.90
_exptl_crystal_F_000      1088.00
_reflns_d_resolution_high  0.8263
 
loop_
 _symmetry_equiv_pos_as_xyz
 'x, y, z'
 '-x, y, -z+1/2'
 'x+1/2, y+1/2, z'
 '-x+1/2, y+1/2, -z+1/2'
 '-x, -y, -z'
 'x, -y, z-1/2'
 '-x+1/2, -y+1/2, -z'
 'x+1/2, -y+1/2, z-1/2'
 
_cell_length_a    17.1522
_cell_length_b     8.1571
_cell_length_c    19.5230
_cell_angle_alpha  90.000
_cell_angle_beta  103.771
_cell_angle_gamma  90.000
 
_shelx_F_squared_multiplier     1.000
 
loop_
 _refln_index_h
 _refln_index_k
 _refln_index_l
 _refln_F_squared_calc
 _refln_F_squared_meas
 _refln_F_squared_sigma
 _refln_observed_status
   8   0   0       12.62       33.22     18.58 o
  10   0   0      442.53      419.11     53.13 o
  12   0   0       10.22       32.09     12.03 o
  14   0   0      360.49      332.20     17.46 o
  16   0   0     3076.69     2958.54     63.69 o
  18   0   0      942.35     1010.18     51.43 o
  20   0   0        0.07       36.71     34.75 o
   5   1   0     2318.36     2492.05     41.99 o
   7   1   0        0.03        7.39      5.86 o
   9   1   0     7905.24     8891.86    159.97 o
  11   1   0        3.41       16.47     16.22 o
  13   1   0      288.03      324.56     26.89 o
  15   1   0      140.70      145.08     15.49 o
  17   1   0      287.53      340.64     39.42 o
  19   1   0       84.57       57.83     27.00 o
   0   2   0     2705.60     2862.93     46.36 o
   6   2   0       32.91       29.13     19.26 o
   8   2   0      205.79      205.76     10.25 o
  10   2   0      274.68      255.71     13.88 o
  12   2   0       21.45       19.66     12.73 o
  14   2   0     2081.21     2159.25    175.72 o
  16   2   0      543.41      566.97     23.47 o
  18   2   0       74.77       48.66     26.94 o
   1   3   0     2413.70     2298.30    127.26 o
  11   3   0       22.70       43.66     19.54 o
  15   3   0      371.67      426.80     47.03 o
  17   3   0      327.32      332.14     52.93 o
  19   3   0       93.51      112.38     50.54 o
   0   4   0     6394.13     5803.71     91.83 o
   2   4   0      196.73      158.00     20.73 o
   8   4   0      128.23      129.05     13.01 o
  10   4   0       13.11       19.97     10.76 o
  14   4   0       70.03       86.55     48.56 o
  16   4   0       22.21       22.30     28.62 o
  18   4   0       89.96       11.10     20.99 o
   1   5   0     4374.52     3905.44     82.38 o
   3   5   0      320.47      317.22     21.15 o
   5   5   0      356.03      394.82     30.38 o
   7   5   0      163.95      239.64     36.59 o
  11   5   0       21.79       43.18     14.87 o
  13   5   0       38.11       36.65     21.81 o
  15   5   0      534.58      631.14     92.25 o
  17   5   0      426.38      540.89     79.71 o
   0   6   0     1132.30     1215.29     34.14 o
   2   6   0      122.66      149.50     14.05 o
   4   6   0     2222.33     2123.41    155.59 o
   6   6   0       38.06       60.27     19.45 o
   8   6   0      161.08      163.70     23.60 o
  10   6   0        0.00       23.16     19.72 o
  12   6   0        4.61       34.21     25.25 o
  14   6   0       66.07       37.47     17.46 o
  16   6   0       14.91       18.68     23.70 o
   1   7   0     2320.35     2319.52     58.05 o
   3   7   0      641.93      672.37     45.95 o
   5   7   0      121.76      117.28     24.80 o
   7   7   0      209.46      245.29     44.00 o
   9   7   0       15.42       34.60     23.24 o
  11   7   0       72.28       79.25     16.28 o
  13   7   0       46.71       34.48     19.95 o
   0   8   0        4.68       10.37     12.74 o
   2   8   0       61.86       68.53     12.12 o
   4   8   0      219.80      240.53     35.75 o
   6   8   0       66.14       49.93     13.91 o
   8   8   0       48.63       50.27     30.95 o
  10   8   0       23.49       49.83     17.85 o
   1   9   0      645.90      722.87     26.12 o
   3   9   0        6.17       20.09     15.67 o
   5   9   0       11.81       28.58     16.65 o
   7   9   0        8.29       21.14     18.54 o
 -19   1   1      312.56      326.22     36.06 o
 -17   1   1      950.29      947.05     38.25 o
 -15   1   1        7.10        7.15     13.30 o
 -13   1   1      307.78      295.67     23.32 o
 -11   1   1       13.42        9.08     18.05 o
  -9   1   1      138.98      139.89     13.81 o
  -7   1   1       11.06        4.06      7.36 o
  -5   1   1     5102.19     5621.51     79.08 o
  -3   1   1    32602.52    32580.83    142.78 o
  -1   1   1    22548.91    20101.47     85.45 o
   1   1   1     1903.53     1914.11     31.31 o
   3   1   1     1131.38     1257.68     30.72 o
   5   1   1      119.61      196.34     13.72 o
   7   1   1      262.24      312.09     16.64 o
   9   1   1     3318.09     3575.66    103.61 o
  11   1   1       55.17       45.97     14.81 o
  13   1   1      900.55      903.51     30.57 o
  15   1   1      479.84      479.76     28.88 o
  17   1   1        8.52       25.67     32.44 o
  19   1   1      269.37      243.77     38.81 o
 -18   2   1       66.41       40.04     26.22 o
 -16   2   1       19.21       11.37     39.18 o
 -14   2   1       60.60       17.64     25.79 o
 -12   2   1        2.91       73.76     32.03 o
 -10   2   1      106.62       83.09     14.76 o
  -8   2   1      130.36      162.09     11.99 o
  -6   2   1      182.53      177.30     10.53 o
  -4   2   1      478.74      507.38     14.42 o
  -2   2   1     3958.68     3634.46     54.50 o
   0   2   1    24080.57    21668.94    121.98 o
   2   2   1     3318.32     3371.44     56.87 o
   4   2   1      611.64      718.25     20.19 o
   6   2   1     2804.21     3573.41     85.56 o
   8   2   1       24.48       30.04     14.66 o
  10   2   1      332.87      399.30     24.09 o
  12   2   1        2.23       39.33     25.28 o
  14   2   1        1.79        2.75     21.97 o
  16   2   1       64.38       55.90     25.35 o
  18   2   1        2.58       10.74     34.96 o
 -19   3   1      369.43      388.09     37.10 o
 -17   3   1       77.35       49.61     24.67 o
 -15   3   1      159.17      104.58     20.42 o
 -13   3   1      224.76      207.04     18.43 o
 -11   3   1      921.33      976.25     27.07 o
  -9   3   1      111.67       70.87     13.00 o
  -7   3   1      784.29      853.28     25.31 o
  -5   3   1     5598.05     5397.85     88.56 o
  -3   3   1    16066.11    14208.19    125.72 o
  -1   3   1     8844.26     7613.66     88.74 o
   1   3   1    10116.00     9528.64    102.95 o
   3   3   1     5895.09     5763.60     88.65 o
   5   3   1     3896.26     4384.97     89.79 o
   7   3   1     4711.10     6003.40    122.58 o
   9   3   1       68.14       78.02     18.30 o
  11   3   1      256.27      244.95     21.81 o
  13   3   1      229.41      319.45     25.58 o
  15   3   1      231.99      311.42     31.24 o
  17   3   1        1.22       40.76     28.38 o
 -18   4   1       35.36        0.00     97.12 o
 -16   4   1       71.42       34.53     22.35 o
 -14   4   1        9.01        8.63     28.38 o
 -12   4   1      391.21      394.05     20.19 o
 -10   4   1     2156.56     1892.75     54.08 o
  -8   4   1      173.66      139.00     14.66 o
  -6   4   1     3293.38     3245.78     79.40 o
  -4   4   1     2558.90     2475.91     65.60 o
  -2   4   1     2750.97     2213.37     60.25 o
   0   4   1      696.08      464.22     14.61 o
   2   4   1     5014.43     5641.30     96.19 o
   4   4   1     2080.26     2301.05     48.79 o
   6   4   1     6110.59     7282.10    131.79 o
   8   4   1     1536.17     1874.76     55.45 o
  10   4   1      164.82      161.61     19.63 o
  12   4   1     1024.12     1231.10     34.36 o
  14   4   1      422.41      575.71     34.34 o
  16   4   1       28.81       42.22     29.86 o
  18   4   1        0.10       15.64     36.56 o
 -17   5   1        8.63       34.53     42.94 o
 -15   5   1        4.18       33.87     33.54 o
 -13   5   1       58.52       44.20     16.28 o
 -11   5   1       16.65       23.79     12.49 o
  -9   5   1       84.13      101.53     13.28 o
  -7   5   1      939.02      971.55     31.70 o
  -5   5   1     1368.74     1350.15     41.52 o
  -3   5   1        8.95       32.35     10.07 o
  -1   5   1      468.41      439.40     16.58 o
   1   5   1      650.31      610.57     18.61 o
   3   5   1      381.70      433.89     18.83 o
   5   5   1     1353.87     1310.31     46.36 o
   7   5   1      150.97      146.20     14.57 o
   9   5   1        0.59       12.54     24.14 o
  11   5   1      183.28      200.05     20.78 o
  13   5   1       17.52       21.29     31.98 o
  15   5   1       14.68       21.64     25.06 o
  17   5   1        3.35        1.45     49.07 o
 -16   6   1       43.15       43.45     24.08 o
 -14   6   1      169.16      196.34     26.92 o
 -12   6   1      278.83      307.45     22.46 o
 -10   6   1      282.72      259.91     19.43 o
  -8   6   1      127.22       94.81     13.94 o
  -6   6   1       63.88       78.35     13.00 o
  -4   6   1     2578.95     2489.04     58.26 o
  -2   6   1     5679.59     5320.64    115.40 o
   0   6   1     1881.87     1837.44     51.67 o
   2   6   1     1068.43     1215.29     35.45 o
   4   6   1     1655.22     1618.34     43.94 o
   6   6   1      849.08      993.98     28.50 o
   8   6   1      298.65      388.83     20.80 o
  10   6   1        0.69       57.32     32.51 o
  12   6   1      307.00      362.55     29.41 o
  14   6   1      507.46      617.10     43.04 o
 -13   7   1      170.99      164.98     25.64 o
 -11   7   1      123.58      147.11     23.30 o
  -9   7   1       54.51       51.22     16.71 o
  -7   7   1       29.70       51.22     29.11 o
  -5   7   1        0.21        5.37     25.07 o
  -3   7   1      244.48      161.61     15.80 o
  -1   7   1      391.14      377.77     18.30 o
   1   7   1       11.30       55.62     12.64 o
   3   7   1      446.11      459.36     20.99 o
   5   7   1       88.86       92.62     15.59 o
   7   7   1       28.57       27.61     33.85 o
   9   7   1      118.97      200.59     22.94 o
  11   7   1        5.63        0.00     41.89 o
  13   7   1      106.59      162.09     31.17 o
 -10   8   1        5.08       18.28     25.77 o
  -8   8   1       16.17       24.91     29.52 o
  -6   8   1       25.93       40.76     17.80 o
  -4   8   1      360.39      389.58     23.05 o
  -2   8   1      248.25      258.69     19.99 o
   0   8   1       37.35       21.82     13.90 o
   2   8   1       32.40       16.70     31.10 o
   4   8   1       23.50        9.31     26.15 o
   6   8   1      131.22      136.79     23.79 o
   8   8   1       55.40       13.91     30.40 o
  10   8   1        0.11       27.61     36.81 o
  -7   9   1        0.07        3.84     47.22 o
  -5   9   1      192.92      223.62     25.91 o
  -3   9   1       80.10       68.05     21.44 o
  -1   9   1       15.79        6.95     42.58 o
   1   9   1        0.47       24.53     30.60 o
   3   9   1        0.70       67.74     37.51 o
   5   9   1      295.22      355.42     31.96 o
   7   9   1      142.49      224.18     29.89 o
 -20   0   2      426.13      511.63     42.60 o
 -18   0   2        5.29       33.21     45.15 o
 -16   0   2     1805.36     2031.21     54.32 o
 -14   0   2     2910.72     3220.08     83.36 o
 -12   0   2      100.85       87.62     19.39 o
 -10   0   2      359.14      386.61     20.74 o
  -8   0   2     1901.19     1710.54     43.62 o
  -6   0   2      350.91      253.87     12.60 o
  -4   0   2    21261.12    25948.10    157.76 o
  -2   0   2       40.98       54.78      8.09 o
   2   0   2    79902.80    64043.22    200.18 o
   4   0   2     1587.85     1133.98     32.98 o
   6   0   2     7440.02     6804.82    105.65 o
   8   0   2      645.03      700.20     20.93 o
  10   0   2      359.73      312.09     21.96 o
  12   0   2       11.02       21.64     29.44 o
  14   0   2       16.98       52.85     19.17 o
  16   0   2      360.76      339.96     31.95 o
  18   0   2     2131.54     2068.73     65.10 o
 -19   1   2       50.26       19.59     25.17 o
 -17   1   2      460.93      543.64     32.50 o
 -15   1   2        0.80       26.05     27.68 o
 -13   1   2      279.63      382.18     23.56 o
 -11   1   2      549.76      551.57     23.00 o
  -9   1   2      286.23      294.38     14.22 o
  -7   1   2      821.97      941.26     25.42 o
  -5   1   2      533.93      541.01     17.52 o
  -3   1   2     4637.09     4942.93     60.91 o
  -1   1   2      299.42      269.09      8.65 o
   1   1   2    42325.76    38875.77    133.68 o
   3   1   2     8444.47     8033.41     91.15 o
   5   1   2     8975.55     7989.58    114.47 o
   7   1   2       87.81       97.77     14.53 o
   9   1   2       44.85       75.06     18.60 o
  11   1   2      564.92      550.69     22.10 o
  13   1   2       18.54        0.00     65.13 o
  15   1   2        4.43       16.70     27.71 o
  17   1   2      270.85      222.49     37.64 o
  19   1   2       20.62       15.20     34.65 o
 -20   2   2       51.84       10.25     60.49 o
 -18   2   2        5.13       21.99     38.86 o
 -16   2   2      578.08      522.76     29.28 o
 -14   2   2      778.36      822.75     27.01 o
 -12   2   2      235.02      264.17     20.82 o
 -10   2   2      528.91      500.61     20.23 o
  -8   2   2      762.32      804.49     24.57 o
  -6   2   2     4608.44     4508.04     78.40 o
  -4   2   2     2590.01     2599.23     53.77 o
  -2   2   2     2432.41     2129.12     43.45 o
   0   2   2     1431.09     1404.67     36.70 o
   2   2   2     4518.47     3949.85     61.55 o
   4   2   2    22937.38    26142.62    182.71 o
   6   2   2     2897.35     2868.98     80.70 o
   8   2   2      424.28      478.12     22.24 o
  10   2   2        1.46        9.08     40.86 o
  12   2   2      386.13      381.44     25.75 o
  14   2   2      208.34      288.59     26.24 o
  16   2   2      992.35     1021.49     44.54 o
  18   2   2      202.20       45.46     65.02 o
 -19   3   2      356.07      311.42     35.23 o
 -17   3   2       30.98        4.94     16.61 o
 -15   3   2       92.32       81.04     19.67 o
 -13   3   2      677.39      565.82     23.30 o
 -11   3   2     1673.23     1659.52     52.17 o
  -9   3   2      165.01      131.99     14.71 o
  -7   3   2     3012.38     2751.18     71.13 o
  -5   3   2     5474.20     4911.20     84.47 o
  -3   3   2     1811.11     1759.17     48.98 o
  -1   3   2     2105.19     2097.95     50.03 o
   1   3   2     1818.27     1615.32     31.79 o
   3   3   2    19552.74    20407.03    161.43 o
   5   3   2      559.55      624.61     18.83 o
   7   3   2        6.63       18.12     12.67 o
   9   3   2      675.69      790.66     28.60 o
  11   3   2       13.48       32.35     15.64 o
  13   3   2       22.02       49.61     30.25 o
  15   3   2      237.76      280.33     32.79 o
  17   3   2        8.81       24.72     31.84 o
 -18   4   2      242.99      202.73     29.50 o
 -16   4   2       18.72        6.56     14.30 o
 -14   4   2        0.62       54.51     33.37 o
 -12   4   2       21.86        4.94     27.53 o
 -10   4   2       68.26       75.71     15.08 o
  -8   4   2      386.56      318.10     17.47 o
  -6   4   2       84.59       66.50     11.67 o
  -4   4   2      824.03      950.53     31.36 o
  -2   4   2        0.03       16.24     16.85 o
   0   4   2      592.62      653.17     18.29 o
   2   4   2     4349.68     4384.97     84.81 o
   4   4   2     1536.04     1564.25     41.71 o
   6   4   2      357.09      419.11     20.05 o
   8   4   2       81.38      128.97     14.12 o
  10   4   2       49.11       37.93     15.54 o
  12   4   2      235.20      279.07     25.17 o
  14   4   2       17.85       27.81     46.08 o
  16   4   2        2.86       19.26     18.84 o
 -17   5   2      277.56      268.48     32.09 o
 -15   5   2      261.16      316.76     27.49 o
 -13   5   2      616.26      618.04     26.22 o
 -11   5   2       57.39       48.82     13.16 o
  -9   5   2      631.71      548.04     20.28 o
  -7   5   2       53.53        8.52     26.15 o
  -5   5   2      646.57      583.88     19.11 o
  -3   5   2      212.72      195.82     13.70 o
  -1   5   2      839.11      795.96     22.32 o
   1   5   2     1430.15     1328.10     39.81 o
   3   5   2     1305.89     1097.49     31.20 o
   5   5   2      594.53      601.30     18.47 o
   7   5   2      228.51      259.91     17.61 o
   9   5   2       59.89       62.57     15.49 o
  11   5   2       73.00       26.24     37.63 o
  13   5   2        2.82       90.10     41.48 o
  15   5   2        0.07       30.87     50.02 o
 -16   6   2       14.81       17.48     18.74 o
 -14   6   2       24.85       26.63     36.35 o
 -12   6   2      203.66      144.83     20.40 o
 -10   6   2       40.26       20.60     25.82 o
  -8   6   2      553.17      532.28     19.99 o
  -6   6   2      671.71      638.81     20.94 o
  -4   6   2       46.35        2.16     38.84 o
  -2   6   2        2.66       19.26     24.63 o
   0   6   2      436.51      426.86     15.56 o
   2   6   2      148.80      128.55     14.52 o
   4   6   2     1603.91     1695.00     52.73 o
   6   6   2       19.48       17.01     26.41 o
   8   6   2       39.58       13.21     23.00 o
  10   6   2       68.56       33.43     40.94 o
  12   6   2        3.24        5.37     22.73 o
  14   6   2       83.46      117.68     31.46 o
 -13   7   2      173.93      200.05     25.57 o
 -11   7   2        1.36       27.61     17.42 o
  -9   7   2        7.58       12.27     23.49 o
  -7   7   2      230.10      257.48     20.55 o
  -5   7   2     1245.80     1283.19     39.13 o
  -3   7   2        0.59       33.21     24.10 o
  -1   7   2      195.23      195.29     15.27 o
   1   7   2     1793.10     1775.01     57.13 o
   3   7   2      979.37     1145.42     30.60 o
   5   7   2      372.45      345.54     20.31 o
   7   7   2       17.92       23.61     16.11 o
   9   7   2        3.06        1.89     17.26 o
  11   7   2      124.78      154.04     27.12 o
  13   7   2       92.46       62.57     29.20 o
 -12   8   2       54.80       77.03     24.46 o
 -10   8   2        0.53        7.25     14.51 o
  -8   8   2       11.13       68.05     38.53 o
  -6   8   2       30.26       12.80     24.53 o
  -4   8   2      130.13      139.45     19.57 o
  -2   8   2      167.39      174.30     18.90 o
   0   8   2        0.44       20.95     27.41 o
   2   8   2        0.81       15.79     13.17 o
   4   8   2      286.65      332.37     24.03 o
   6   8   2       37.61       34.53     21.03 o
   8   8   2        0.85       16.70     30.48 o
  10   8   2       59.65       91.54     27.03 o
  -7   9   2       65.33      101.15     22.35 o
  -5   9   2       99.22      118.09     24.97 o
  -3   9   2      178.92      182.86     25.47 o
  -1   9   2       84.09       95.54     21.72 o
   1   9   2      352.41      444.15     31.75 o
   3   9   2      229.18      258.09     27.23 o
   5   9   2       53.65      102.29     25.14 o
   7   9   2       19.48       58.47     40.90 o
 -19   1   3      463.21      448.92     38.31 o
 -17   1   3     1389.79     1319.88     43.79 o
 -15   1   3        9.25       28.41     34.33 o
 -13   1   3     1279.88     1235.07     38.39 o
 -11   1   3     1733.96     1781.36     54.05 o
  -9   1   3      122.57      113.23     12.83 o
  -7   1   3      116.77      118.09     11.46 o
  -5   1   3        9.05        5.37     19.31 o
  -3   1   3     4103.87     4266.06     59.05 o
  -1   1   3    13278.66    13692.14     88.15 o
   1   1   3    23301.82    21624.61    110.78 o
   3   1   3      677.17      754.02     20.69 o
   5   1   3     1315.06     1001.12     30.99 o
   7   1   3        4.39       50.15     21.87 o
   9   1   3      438.95      648.37     26.86 o
  11   1   3       64.67       65.59     17.39 o
  13   1   3      612.87      584.79     29.15 o
  15   1   3     1492.71     1492.11     46.56 o
  17   1   3      371.02      392.55     41.05 o
  19   1   3        6.29       23.61     55.22 o
 -20   2   3      151.02        0.00    118.09 o
 -18   2   3       11.02       75.71     23.60 o
 -16   2   3      105.21      103.05     21.41 o
 -14   2   3       59.19       53.40     16.79 o
 -12   2   3       37.68       40.04     15.73 o
 -10   2   3     1135.41     1042.05     31.61 o
  -8   2   3      735.49      704.19     24.99 o
  -6   2   3     2498.54     2605.00     63.44 o
  -4   2   3    10447.03    10160.17    102.51 o
  -2   2   3      309.34      315.42      9.37 o
   0   2   3      592.06      598.53     20.27 o
   2   2   3     5630.61     5192.28     70.57 o
   4   2   3     1746.28     1701.21     37.29 o
   6   2   3       58.36       61.09     12.66 o
   8   2   3       29.37       51.76     17.34 o
  10   2   3       17.52        1.94     34.96 o
  12   2   3      754.73      798.09     31.92 o
  14   2   3       36.34       71.51     21.66 o
  16   2   3        0.43        9.66     31.58 o
  18   2   3      111.53      193.19     36.12 o
 -19   3   3      230.79      257.48     33.24 o
 -17   3   3       24.52        8.09     49.07 o
 -15   3   3      409.54      433.89     25.89 o
 -13   3   3       84.01       75.06     15.34 o
 -11   3   3     1006.96      927.45     30.97 o
  -9   3   3     6408.48     5950.98    116.23 o
  -7   3   3     2818.64     2639.72     69.67 o
  -5   3   3      226.65      229.86     11.42 o
  -3   3   3     4844.00     4422.46     75.15 o
  -1   3   3    12331.85    11585.13    113.52 o
   1   3   3     1237.33     1147.97     29.35 o
   3   3   3     9003.40     9106.90    111.43 o
   5   3   3      136.79      120.15     11.97 o
   7   3   3     1412.70     1528.70     48.60 o
   9   3   3      868.60     1154.36     35.83 o
  11   3   3      247.32      230.43     21.73 o
  13   3   3      644.59      724.32     32.44 o
  15   3   3      306.66      455.33     34.56 o
  17   3   3      179.43      274.68     40.58 o
 -18   4   3      404.45      414.50     34.51 o
 -16   4   3      273.52      290.51     28.89 o
 -14   4   3      669.41      569.41     26.07 o
 -12   4   3      240.99      231.00     16.60 o
 -10   4   3     2419.16     2279.42     59.35 o
  -8   4   3     1643.14     1576.19     44.86 o
  -6   4   3        5.28        3.27      7.24 o
  -4   4   3     2837.67     3168.99     72.09 o
  -2   4   3     7242.45     6088.33     96.99 o
   0   4   3      649.37      546.28     14.09 o
   2   4   3     1875.93     2012.58     42.25 o
   4   4   3        1.32       49.61     11.41 o
   6   4   3      438.44      484.73     19.90 o
   8   4   3     2948.63     3156.28     71.95 o
  10   4   3        0.19        8.20      9.81 o
  12   4   3       81.89      116.46     19.92 o
  14   4   3      389.52      359.69     33.58 o
  16   4   3      288.02      306.79     41.56 o
 -17   5   3       35.78       76.70     24.74 o
 -15   5   3       15.06       11.62     15.41 o
 -13   5   3        2.14       43.70     15.44 o
 -11   5   3       83.12      100.39     14.34 o
  -9   5   3      809.88      770.66     23.00 o
  -7   5   3      283.58      213.05     15.94 o
  -5   5   3      169.77      174.80     13.94 o
  -3   5   3      241.98      211.40     13.69 o
  -1   5   3        2.04        6.85     20.26 o
   1   5   3      704.08      639.77     19.05 o
   3   5   3       27.47       55.34     12.61 o
   5   5   3      567.98      557.78     17.79 o
   7   5   3       49.19       97.39     14.13 o
   9   5   3       11.77        2.50     37.85 o
  11   5   3       26.77       18.76     32.14 o
  13   5   3      113.35      140.78     26.82 o
  15   5   3        8.75       10.37     22.23 o
 -16   6   3      650.82      626.50     37.71 o
 -14   6   3        0.36       24.16     34.62 o
 -12   6   3      174.38      211.95     20.29 o
 -10   6   3      297.00      305.47     21.73 o
  -8   6   3      975.01      909.18     27.26 o
  -6   6   3      494.76      422.20     17.80 o
  -4   6   3      158.62      155.45     15.50 o
  -2   6   3     3139.24     2956.39     61.44 o
   0   6   3     6416.04     5757.89    125.76 o
   2   6   3      505.33      506.53     19.50 o
   4   6   3      835.73      784.32     22.15 o
   6   6   3      639.55      653.17     23.10 o
   8   6   3       89.60      123.89     17.61 o
  10   6   3      412.24      523.63     29.31 o
  12   6   3       10.93        2.16     30.40 o
  14   6   3      285.32      337.19     35.97 o
 -13   7   3       30.64       29.01     20.09 o
 -11   7   3        0.27       24.91     30.64 o
  -9   7   3       70.38       72.79     16.07 o
  -7   7   3       14.13        5.72     29.52 o
  -5   7   3        5.48        3.69      8.90 o
  -3   7   3        0.54       15.94     20.30 o
  -1   7   3      407.98      372.66     18.91 o
   1   7   3      548.71      501.46     21.09 o
   3   7   3        8.12       13.08     11.71 o
   5   7   3      212.39      219.14     21.75 o
   7   7   3      145.06      171.33     20.71 o
   9   7   3      173.85      179.82     26.77 o
  11   7   3      104.34      146.65     28.28 o
  13   7   3       25.55        9.89     52.87 o
 -12   8   3       46.73        4.21     24.02 o
 -10   8   3      184.93      238.50     26.18 o
  -8   8   3       17.97        6.85     35.60 o
  -6   8   3        0.24       41.97     31.72 o
  -4   8   3       41.47       53.40     15.96 o
  -2   8   3      265.74      221.37     21.30 o
   0   8   3      165.48      164.02     20.26 o
   2   8   3       28.96       26.82     33.36 o
   4   8   3       49.05       64.67     18.18 o
   6   8   3      155.57      205.42     25.91 o
   8   8   3      135.74      166.44     27.21 o
  10   8   3        1.66       15.35     28.77 o
  -7   9   3       50.85       94.44     22.70 o
  -5   9   3        8.81       29.42     33.92 o
  -3   9   3      302.10      298.27     28.62 o
  -1   9   3       63.72      101.15     23.11 o
   1   9   3       40.87       67.12     22.53 o
   3   9   3       11.27       27.22     19.26 o
   5   9   3        9.49       12.94     42.58 o
   7   9   3      345.66      541.01     36.80 o
 -20   0   4      456.15      446.53     42.19 o
 -18   0   4      183.61      182.86     32.60 o
 -16   0   4      712.43      752.99     35.14 o
 -14   0   4     1250.88     1298.07     42.07 o
 -12   0   4     8153.84     8750.98    169.14 o
 -10   0   4     4237.33     4650.78    110.46 o
  -8   0   4    11010.07    15441.63    173.19 o
  -6   0   4       41.33       21.47      9.25 o
  -4   0   4    63678.88    80876.52    299.94 o
  -2   0   4    95416.98   121687.05    315.35 o
   0   0   4      505.51      619.91     20.63 o
   2   0   4    49869.12    45468.95    224.89 o
   4   0   4    21996.21    18382.85    158.32 o
   6   0   4      397.51      362.55     17.21 o
   8   0   4        0.05        8.09      8.68 o
  10   0   4      652.25      689.28     27.69 o
  12   0   4     2599.70     2372.06     73.38 o
  14   0   4     2488.64     2181.58     65.10 o
  16   0   4       19.58       42.22     24.23 o
  18   0   4      294.88      220.81     42.54 o
 -19   1   4       10.71       74.40     39.31 o
 -17   1   4      810.00      847.79     35.10 o
 -15   1   4      994.44     1050.58     32.96 o
 -13   1   4      842.00      942.42     31.22 o
 -11   1   4     1125.74     1202.20     37.87 o
  -9   1   4        9.17       31.50     11.63 o
  -7   1   4       83.31       78.35     11.34 o
  -5   1   4      241.79      288.59     11.52 o
  -3   1   4      118.28       76.70      8.91 o
  -1   1   4     2016.45     1900.95     42.70 o
   1   1   4     5062.86     5260.36     62.83 o
   3   1   4     3426.20     3262.97     58.09 o
   5   1   4     5917.76     4427.47     92.74 o
   7   1   4     4364.26     4197.45    107.38 o
   9   1   4      522.55      527.08     26.81 o
  11   1   4      145.06      131.99     18.61 o
  13   1   4      130.25      104.97     23.54 o
  15   1   4      162.21      174.80     27.89 o
  17   1   4        2.95       24.16     36.29 o
 -20   2   4       57.22       35.64     49.25 o
 -18   2   4        6.31       13.21     39.51 o
 -16   2   4        1.15       55.06     36.06 o
 -14   2   4     2658.10     2605.00     73.06 o
 -12   2   4     2251.09     2362.90     64.08 o
 -10   2   4     4750.31     5081.60    112.78 o
  -8   2   4      217.13      265.40     14.11 o
  -6   2   4     1261.36     1195.68     32.56 o
  -4   2   4      772.06      639.77     19.05 o
  -2   2   4     2045.18     1860.11     45.49 o
   0   2   4     3738.28     3397.74     57.09 o
   2   2   4     3473.46     3143.59     57.02 o
   4   2   4     2701.63     2265.06     59.16 o
   6   2   4     2230.08     2115.24     48.51 o
   8   2   4      291.42      316.09     22.10 o
  10   2   4     1381.26     1379.38     41.97 o
  12   2   4      974.92     1017.88     34.85 o
  14   2   4      290.39      378.50     31.51 o
  16   2   4        0.08       47.00     58.10 o
  18   2   4       83.85       35.87     34.06 o
 -19   3   4      148.98      154.98     30.95 o
 -17   3   4       37.30       26.24     34.54 o
 -15   3   4        1.28        0.69     25.07 o
 -13   3   4     1006.41     1026.31     27.75 o
 -11   3   4     5058.83     5009.36    119.97 o
  -9   3   4     2623.56     2541.94     55.07 o
  -7   3   4      742.91      766.48     21.90 o
  -5   3   4     5622.42     5124.65     88.98 o
  -3   3   4     1487.34     1261.69     30.77 o
  -1   3   4      334.44      347.65     11.24 o
   1   3   4        6.72        5.72     14.10 o
   3   3   4      280.70      297.62     12.35 o
   5   3   4    15361.98    17152.92    177.60 o
   7   3   4     2120.11     2213.37     56.71 o
   9   3   4       50.89       86.56     14.37 o
  11   3   4     1590.08     1835.83     56.49 o
  13   3   4      103.96       74.08     26.26 o
  15   3   4       21.14       10.13     70.39 o
  17   3   4       27.23       22.17     34.41 o
 -18   4   4       13.52       20.60     18.81 o
 -16   4   4      237.73      220.81     27.43 o
 -14   4   4       30.29        5.28     14.30 o
 -12   4   4      821.16      714.22     23.15 o
 -10   4   4        0.15        2.16     37.85 o
  -8   4   4       63.69       52.85     12.60 o
  -6   4   4      117.64      164.02     13.02 o
  -4   4   4      304.86      342.75     13.25 o
  -2   4   4      134.63      107.30     10.14 o
   0   4   4      398.04      462.59     13.77 o
   2   4   4      962.38     1034.77     33.93 o
   4   4   4     1105.86      793.84     23.35 o
   6   4   4      152.38      128.97     16.68 o
   8   4   4      447.02      417.57     18.47 o
  10   4   4      179.73      209.21     20.16 o
  12   4   4        1.43        4.06     59.25 o
  14   4   4        7.20        6.37     32.19 o
  16   4   4       33.11        9.77     26.15 o
 -17   5   4        2.81        0.00     90.41 o
 -15   5   4      428.66      412.20     30.59 o
 -13   5   4     1495.14     1476.14     41.97 o
 -11   5   4      394.92      380.70     19.84 o
  -9   5   4      199.26      139.00     14.66 o
  -7   5   4       35.65        4.14     33.41 o
  -5   5   4      495.58      464.22     18.67 o
  -3   5   4       29.67       19.42     10.13 o
  -1   5   4       31.12       45.97     22.98 o
   1   5   4      402.13      328.26     15.70 o
   3   5   4     1122.95     1091.26     26.13 o
   5   5   4      512.43      478.94     17.31 o
   7   5   4     1376.95     1565.74     43.22 o
   9   5   4       14.37        5.11     35.60 o
  11   5   4      179.60      174.30     22.88 o
  13   5   4      518.88      648.37     42.20 o
  15   5   4       58.34       21.12     25.96 o
 -16   6   4       30.57        4.37     68.17 o
 -14   6   4        9.33       13.91     31.29 o
 -12   6   4        0.04       20.26     29.16 o
 -10   6   4      322.92      261.12     20.69 o
  -8   6   4       44.67       51.22     12.94 o
  -6   6   4      652.37      610.57     20.48 o
  -4   6   4        3.70        6.85     19.31 o
  -2   6   4      639.85      610.57     22.34 o
   0   6   4      885.92      984.51     28.37 o
   2   6   4      558.09      570.30     19.79 o
   4   6   4      911.18      824.91     25.96 o
   6   6   4     1013.91     1077.61     29.68 o
   8   6   4        1.41        5.54     26.98 o
  10   6   4      247.11      262.95     24.43 o
  12   6   4       99.11      110.84     27.36 o
  14   6   4       28.88        3.76     54.04 o
 -13   7   4      260.04      262.34     27.45 o
 -11   7   4      592.08      607.78     32.50 o
  -9   7   4      239.14      258.69     19.39 o
  -7   7   4        1.64       34.31     26.92 o
  -5   7   4      270.85      287.95     17.26 o
  -3   7   4     1173.08     1151.80     33.24 o
  -1   7   4      286.84      270.95     17.36 o
   1   7   4      526.37      505.68     20.33 o
   3   7   4     1199.57     1154.36     34.55 o
   5   7   4      450.51      579.34     26.29 o
   7   7   4       26.99       61.98     17.79 o
   9   7   4       30.26       54.23     22.19 o
  11   7   4      117.28      166.92     30.17 o
 -12   8   4       65.14       31.50     43.55 o
 -10   8   4      102.61      105.36     24.36 o
  -8   8   4        7.60       21.64     31.72 o
  -6   8   4       80.96       33.00     18.61 o
  -4   8   4        1.34       43.70     29.63 o
  -2   8   4       67.62       77.03     17.52 o
   0   8   4        7.68        6.76     11.16 o
   2   8   4      207.92      174.80     22.41 o
   4   8   4       33.96       17.96     31.13 o
   6   8   4      463.38      520.18     32.65 o
   8   8   4       25.83       67.12     23.45 o
  10   8   4        0.52       24.35     20.07 o
  -7   9   4       10.43        0.00     88.40 o
  -5   9   4       34.80       14.76     30.69 o
  -3   9   4      346.79      374.85     29.17 o
  -1   9   4      120.20      111.24     24.23 o
   1   9   4       23.78       53.95     43.71 o
   3   9   4      262.86      314.09     30.04 o
 -19   1   5        7.79       14.47     40.86 o
 -17   1   5      496.94      507.38     31.39 o
 -15   1   5     3909.67     3900.30     94.10 o
 -13   1   5     1285.49     1481.94     40.60 o
 -11   1   5       16.96       14.47     18.77 o
  -9   1   5      680.34      706.19     22.02 o
  -7   1   5      394.76      392.55     14.93 o
  -5   1   5     2789.61     3093.11     67.04 o
  -3   1   5     3063.92     3228.64     62.07 o
  -1   1   5      602.75      792.78     24.39 o
   1   1   5     4855.71     4551.14     66.07 o
   3   1   5      478.18      515.04     13.68 o
   5   1   5       46.48       33.65     12.02 o
   7   1   5       23.94       10.13     13.67 o
   9   1   5      242.42      240.25     26.27 o
  11   1   5     1853.85     1670.28     49.26 o
  13   1   5      171.91      150.32     24.94 o
  15   1   5      151.95      155.45     30.06 o
  17   1   5      384.09      488.05     45.77 o
 -20   2   5       61.02       44.45     28.13 o
 -18   2   5      272.34      196.87     31.18 o
 -16   2   5      323.70      324.18     25.77 o
 -14   2   5       66.51       83.09     16.14 o
 -12   2   5      287.93      312.09     21.29 o
 -10   2   5      191.15      183.37     16.32 o
  -8   2   5        6.62       29.22     19.34 o
  -6   2   5      404.82      416.03     13.83 o
  -4   2   5      924.79     1091.26     29.86 o
  -2   2   5      218.36      297.62      9.75 o
   0   2   5     1881.16     1856.87     45.45 o
   2   2   5     2355.31     2643.59     58.10 o
   4   2   5      109.36       98.89      9.74 o
   6   2   5       28.03       45.46     12.19 o
   8   2   5      631.40      772.75     28.27 o
  10   2   5        0.69       16.86     30.47 o
  12   2   5        0.10        8.09     53.26 o
  14   2   5        2.24       75.71     37.36 o
  16   2   5        1.98       10.74     70.39 o
  18   2   5       36.57        3.91     70.84 o
 -19   3   5       11.19       28.21     38.41 o
 -17   3   5      747.31      828.16     37.94 o
 -15   3   5      301.78      275.31     24.37 o
 -13   3   5     1814.80     1768.67     49.11 o
 -11   3   5      250.63      263.56     18.96 o
  -9   3   5      265.39      256.88     17.51 o
  -7   3   5     4288.97     3919.14     87.25 o
  -5   3   5     7338.46     7369.15    106.71 o
  -3   3   5     1049.70      875.43     27.86 o
  -1   3   5     1774.24     1531.65     33.91 o
   1   3   5      712.52      531.41     15.63 o
   3   3   5     3218.71     2909.47     69.08 o
   5   3   5       85.08      120.97     14.50 o
   7   3   5      242.01      259.91     20.04 o
   9   3   5     1878.41     2139.56     66.21 o
  11   3   5      389.05      510.78     28.09 o
  13   3   5      195.59      250.28     30.39 o
  15   3   5       82.47      107.30     35.51 o
  17   3   5      220.03      239.09     41.35 o
 -18   4   5      365.80      361.12     32.93 o
 -16   4   5      134.66       34.53     45.15 o
 -14   4   5     1524.72     1406.08     42.37 o
 -12   4   5     1204.72     1015.48     33.61 o
 -10   4   5       17.88        0.00     66.43 o
  -8   4   5     2442.07     2379.40     55.12 o
  -6   4   5     1116.72      959.84     29.17 o
  -4   4   5        0.54        6.46     17.04 o
  -2   4   5       89.05      121.80     10.81 o
   0   4   5      182.71      151.25     10.65 o
   2   4   5     1943.50     1625.93     41.01 o
   4   4   5    10910.79    10373.90    141.95 o
   6   4   5       14.69        9.31      9.19 o
   8   4   5     2034.37     1968.88     60.17 o
  10   4   5     1184.87     1245.68     41.21 o
  12   4   5        3.26        5.72     35.91 o
  14   4   5        4.92       42.71     37.17 o
  16   4   5       24.31        8.63     30.99 o
 -17   5   5        9.96        0.00     86.41 o
 -15   5   5       88.13       57.89     24.07 o
 -13   5   5        0.19       35.42     30.26 o
 -11   5   5       56.76       67.12     14.20 o
  -9   5   5      141.60      141.68     14.80 o
  -7   5   5      932.21      982.14     29.51 o
  -5   5   5       13.38        5.90     21.73 o
  -3   5   5        2.05        7.46      9.36 o
  -1   5   5     1512.67     1483.39     42.07 o
   1   5   5        3.11       13.21     20.13 o
   3   5   5      506.17      460.17     15.35 o
   5   5   5       10.11       17.01     10.88 o
   7   5   5      853.22      844.50     25.18 o
   9   5   5      250.42      308.11     19.84 o
  11   5   5       29.16       15.35     31.29 o
  13   5   5       78.78      108.47     28.64 o
  15   5   5        1.99       18.76     25.13 o
 -16   6   5      899.61     1021.49     42.14 o
 -14   6   5      579.53      541.01     34.17 o
 -12   6   5      181.06      163.53     20.71 o
 -10   6   5       13.49       39.57     30.09 o
  -8   6   5      343.34      343.45     18.15 o
  -6   6   5     1388.36     1225.82     38.25 o
  -4   6   5     1378.74     1176.22     36.17 o
  -2   6   5       11.54       17.17     12.17 o
   0   6   5     2771.35     2624.26     59.82 o
   2   6   5     3468.95     3198.74     68.17 o
   4   6   5       71.35      102.29     13.71 o
   6   6   5        7.51       17.01     13.21 o
   8   6   5      128.31      122.22     19.99 o
  10   6   5      465.13      515.90     29.94 o
  12   6   5      509.91      628.38     37.77 o
  14   6   5        1.59       10.13     52.49 o
 -13   7   5       23.85       12.14     38.84 o
 -11   7   5        1.78       30.04     18.99 o
  -9   7   5       47.85       74.40     17.22 o
  -7   7   5       37.20       12.14     26.15 o
  -5   7   5      116.41      116.87     13.84 o
  -3   7   5       42.55        2.75     39.18 o
  -1   7   5      133.20      136.35     14.95 o
   1   7   5      999.82      929.74     26.42 o
   3   7   5      242.44      280.96     18.94 o
   5   7   5        5.26       11.62     24.28 o
   7   7   5      164.50      213.60     22.02 o
   9   7   5        0.09        7.98     48.70 o
  11   7   5      255.08      288.59     31.99 o
 -12   8   5       23.65       21.47     20.24 o
 -10   8   5      150.18      138.11     24.79 o
  -8   8   5       13.54       34.53     18.81 o
  -6   8   5       91.53       97.39     20.82 o
  -4   8   5       84.56       87.62     17.28 o
  -2   8   5      192.87      220.25     19.57 o
   0   8   5      261.01      246.13     20.68 o
   2   8   5       53.75       58.18     18.10 o
   4   8   5        0.34        3.27     46.86 o
   6   8   5       16.79       38.16     20.94 o
   8   8   5      101.18       66.81     28.02 o
  -7   9   5      101.76      142.13     25.15 o
  -5   9   5       20.06       37.24     34.94 o
  -3   9   5       67.79      113.63     23.29 o
  -1   9   5      129.73      115.65     24.71 o
   1   9   5       67.01       89.39     23.86 o
   3   9   5      153.03      121.80     26.19 o
 -20   0   6      147.94      176.30     34.51 o
 -18   0   6     1195.14     1215.29     48.59 o
 -16   0   6     3753.59     3872.12    100.79 o
 -14   0   6     6431.08     6641.14    165.76 o
 -12   0   6     1989.50     2021.03     62.65 o
 -10   0   6     3314.40     3686.88    100.63 o
  -8   0   6     2991.37     3832.37     93.27 o
  -6   0   6    49163.60    66419.37    330.06 o
  -4   0   6      218.70      345.54     13.30 o
  -2   0   6    10195.79    11107.70    119.10 o
   0   0   6     1147.59     1038.41     27.92 o
   2   0   6     6444.38     6304.78    101.69 o
   4   0   6     5563.57     5615.86     98.80 o
   6   0   6     3150.21     2557.16     55.24 o
   8   0   6      405.90      385.87     24.42 o
  10   0   6     2248.52     1922.36     52.85 o
  12   0   6       90.19      132.42     22.54 o
  14   0   6     1254.67     1211.36     44.57 o
  16   0   6      767.94      717.25     44.39 o
  18   0   6        1.15       82.07     47.77 o
 -19   1   6       75.06       35.20     25.92 o
 -17   1   6        3.94        4.21     63.00 o
 -15   1   6      529.67      600.38     26.77 o
 -13   1   6       93.71      110.84     19.43 o
 -11   1   6      754.00      791.72     25.44 o
  -9   1   6      112.42       97.39     14.87 o
  -7   1   6     4810.03     6755.20    111.45 o
  -5   1   6     1415.74     1810.09     38.46 o
  -3   1   6       35.09        3.55     17.04 o
  -1   1   6     6230.79     6995.68     88.21 o
   1   1   6    11898.15    12276.27    116.86 o
   3   1   6      403.54      318.78     12.11 o
   5   1   6     3831.57     3258.67     77.41 o
   7   1   6      502.49      293.09     23.86 o
   9   1   6      115.55      143.03     19.37 o
  11   1   6      145.88       33.21     48.19 o
  13   1   6       90.06      105.74     23.63 o
  15   1   6       65.53       61.09     28.56 o
  17   1   6        3.72       18.28     20.77 o
 -20   2   6      107.57       40.76     50.74 o
 -18   2   6      886.02      921.72     42.31 o
 -16   2   6       74.79       61.38     18.89 o
 -14   2   6      108.09      140.78     18.32 o
 -12   2   6     4866.94     4811.41    125.41 o
 -10   2   6     3145.19     3419.73     96.92 o
  -8   2   6     4189.67     4263.60     95.92 o
  -6   2   6        1.08       10.74     17.03 o
  -4   2   6     3088.56     3762.74     73.94 o
  -2   2   6      699.20      863.21     26.56 o
   0   2   6     1964.81     2225.79     53.31 o
   2   2   6      623.01      686.31     19.74 o
   4   2   6      308.47      197.93     11.66 o
   6   2   6     1053.15     1347.39     41.48 o
   8   2   6     5536.84     5475.61    133.79 o
  10   2   6       53.24       61.68     19.82 o
  12   2   6      825.91      809.84     35.37 o
  14   2   6      207.89       34.09     57.18 o
  16   2   6       68.62      167.41     38.99 o
 -19   3   6       10.12       23.61     37.70 o
 -17   3   6       54.21        7.15     18.85 o
 -15   3   6       41.70       19.92     29.93 o
 -13   3   6     1122.68     1007.09     31.08 o
 -11   3   6     1658.94     1624.41     53.13 o
  -9   3   6    13819.37    13477.02    179.29 o
  -7   3   6       62.33       52.30     11.44 o
  -5   3   6      290.30      298.27     13.01 o
  -3   3   6       29.78       31.50      8.24 o
  -1   3   6     1524.52     1414.57     34.00 o
   1   3   6        1.95       47.52     19.21 o
   3   3   6      746.81      813.06     24.70 o
   5   3   6      908.50      855.48     24.24 o
   7   3   6     4176.85     4317.88    108.91 o
   9   3   6       38.22       28.01     15.35 o
  11   3   6       71.44       30.24     40.19 o
  13   3   6       10.49       32.57     33.32 o
  15   3   6        0.04        2.68     41.89 o
  17   3   6      132.79      192.14     43.34 o
 -18   4   6        5.13       15.64     20.26 o
 -16   4   6       12.23       50.41     20.33 o
 -14   4   6      103.66       92.62     19.21 o
 -12   4   6       45.55       53.12     14.83 o
 -10   4   6      986.41      975.07     27.05 o
  -8   4   6     1559.15     1562.76     47.65 o
  -6   4   6      145.17       83.78     13.10 o
  -4   4   6      309.50      328.26     15.70 o
  -2   4   6     1060.28     1083.81     34.72 o
   0   4   6      265.45      177.80     12.56 o
   2   4   6      369.95      384.39     16.25 o
   4   4   6      961.24     1011.88     31.15 o
   6   4   6     1019.68      887.73     28.06 o
   8   4   6      317.95      257.48     18.74 o
  10   4   6       15.68       61.98     17.79 o
  12   4   6       30.03       49.88     20.75 o
  14   4   6       84.45      150.79     33.30 o
  16   4   6       34.43       82.07     35.15 o
 -17   5   6      322.55      285.40     31.82 o
 -15   5   6        0.14       13.49     17.02 o
 -13   5   6     1084.04     1025.10     33.77 o
 -11   5   6     1188.62     1011.88     29.95 o
  -9   5   6      106.85      127.69     13.62 o
  -7   5   6      499.87      498.09     20.18 o
  -5   5   6       34.86       55.34     12.33 o
  -3   5   6      171.96      164.50     14.49 o
  -1   5   6        0.76        7.66     12.64 o
   1   5   6       27.61       38.16      8.84 o
   3   5   6      184.44      144.38     11.77 o
   5   5   6     4057.18     3942.76    106.43 o
   7   5   6        3.12        0.00     56.02 o
   9   5   6      337.93      365.43     21.60 o
  11   5   6       39.15       23.25     37.59 o
  13   5   6       37.60       27.81     45.49 o
  15   5   6      176.75      271.57     39.11 o
 -16   6   6        0.62       16.55     18.39 o
 -14   6   6      136.27      157.33     24.10 o
 -12   6   6       12.82        6.95     43.28 o
 -10   6   6      806.79      848.89     29.63 o
  -8   6   6       99.44       98.89     13.86 o
  -6   6   6       73.46       55.06     12.02 o
  -4   6   6      269.98      292.44     15.46 o
  -2   6   6      124.17       97.77     13.04 o
   0   6   6       13.06       15.94     23.16 o
   2   6   6      240.16      291.16     16.07 o
   4   6   6        3.37        7.87     10.15 o
   6   6   6       35.85       48.82     14.48 o
   8   6   6      174.49      180.83     20.77 o
  10   6   6       66.34        8.74     18.62 o
  12   6   6       67.27      130.26     28.80 o
 -13   7   6       92.96       63.47     24.01 o
 -11   7   6      428.56      391.81     29.82 o
  -9   7   6      830.00      828.16     30.35 o
  -7   7   6      424.09      368.31     23.13 o
  -5   7   6       20.64       14.47     23.07 o
  -3   7   6      360.48      373.39     18.92 o
  -1   7   6      695.79      671.59     23.43 o
   1   7   6        0.21        2.33     11.26 o
   3   7   6      759.97      826.00     28.15 o
   5   7   6        2.26        9.77     13.66 o
   7   7   6     1075.26     1181.39     36.25 o
   9   7   6      160.81      157.33     28.82 o
  11   7   6       12.03       49.09     24.81 o
 -10   8   6      149.85      156.86     25.00 o
  -8   8   6        3.04       13.91     27.53 o
  -6   8   6      128.29      162.09     22.06 o
  -4   8   6        5.20       22.53     25.74 o
  -2   8   6        3.28       34.75     30.42 o
   0   8   6        8.79        6.37     30.99 o
   2   8   6        3.91       49.61     18.04 o
   4   8   6        0.01        3.69     47.22 o
   6   8   6       38.83       15.94     34.34 o
   8   8   6      255.77      291.16     30.21 o
  -7   9   6      175.26      240.84     27.47 o
  -5   9   6       30.05       48.82     20.79 o
  -3   9   6      104.12       90.10     23.24 o
  -1   9   6      120.61      190.06     24.41 o
   1   9   6       29.50       27.81     35.56 o
   5   9   6      234.64      347.65     32.31 o
 -19   1   7       70.15       52.58     26.22 o
 -17   1   7      952.12      924.01     37.78 o
 -15   1   7     4450.02     4412.45    100.08 o
 -13   1   7     2181.37     2256.10     66.20 o
 -11   1   7     1771.09     2132.60     60.88 o
  -9   1   7     2426.43     2993.37     88.62 o
  -7   1   7     2114.35     2919.64     79.38 o
  -5   1   7     1233.55     1384.98     37.85 o
  -3   1   7        0.26       13.21     14.38 o
  -1   1   7     5146.92     6292.82     92.63 o
   1   1   7     8179.26     8818.06    109.65 o
   3   1   7     6227.71     5988.81     90.36 o
   5   1   7      312.86      228.15     13.09 o
   7   1   7        0.02       17.32     12.07 o
   9   1   7      887.05      767.53     29.22 o
  11   1   7     1016.93      904.65     35.12 o
  13   1   7      662.65      627.44     38.68 o
  15   1   7       15.94       41.00     53.06 o
  17   1   7       80.96       71.51     36.95 o
 -20   2   7        0.18       70.24     43.88 o
 -18   2   7       57.87       65.59     25.01 o
 -16   2   7       40.00       17.64     27.37 o
 -14   2   7     1913.17     1826.15     66.00 o
 -12   2   7     1308.29     1339.10     33.08 o
 -10   2   7      217.21      225.88     18.12 o
  -8   2   7     2886.45     2981.02     82.26 o
  -6   2   7      245.25      274.68     13.11 o
  -4   2   7     3000.18     3463.93     75.38 o
  -2   2   7     1091.09     1015.48     30.01 o
   0   2   7     1436.71     1362.64     33.37 o
   2   2   7     2967.60     2993.37     65.95 o
   4   2   7      131.62      134.16     10.91 o
   6   2   7        8.43       17.01     22.06 o
   8   2   7      508.47      576.62     22.61 o
  10   2   7       11.25        9.31     28.66 o
  12   2   7       51.98       17.48     45.77 o
  14   2   7        0.02       31.50     32.98 o
  16   2   7        7.01       47.00     40.54 o
 -19   3   7       40.54       23.79     38.03 o
 -17   3   7       36.55       28.81     39.22 o
 -15   3   7      310.82      306.13     24.38 o
 -13   3   7     4012.13     3848.71     86.46 o
 -11   3   7     3510.67     3450.64    101.78 o
  -9   3   7     2323.45     2225.79     56.87 o
  -7   3   7      127.27      177.80     14.57 o
  -5   3   7        1.67        1.36      9.71 o
  -3   3   7     1361.46     1182.69     33.68 o
  -1   3   7      302.23      300.88     11.76 o
   1   3   7     1817.65     1723.03     39.09 o
   3   3   7     1869.29     1574.70     40.36 o
   5   3   7     4309.92     4170.65     94.87 o
   7   3   7        7.51        6.85     27.81 o
   9   3   7      218.48      237.92     20.92 o
  11   3   7      716.16      793.84     32.90 o
  13   3   7      176.44      187.99     31.50 o
  15   3   7      110.52       48.56     36.49 o
 -18   4   7       25.80       22.53     36.11 o
 -16   4   7      285.67      339.27     28.45 o
 -14   4   7      510.25      478.94     25.55 o
 -12   4   7     5647.24     5186.86    135.64 o
 -10   4   7     1264.80     1211.36     34.09 o
  -8   4   7      116.51      135.91     15.81 o
  -6   4   7      995.27     1013.08     31.17 o
  -4   4   7      374.01      378.50     16.85 o
  -2   4   7      269.26      328.94     15.03 o
   0   4   7      658.78      577.52     18.10 o
   2   4   7      782.78      652.21     19.24 o
   4   4   7     3381.59     3043.04     85.19 o
   6   4   7     1030.89     1040.84     35.24 o
   8   4   7      103.40      139.45     16.46 o
  10   4   7      808.82      721.29     29.34 o
  12   4   7      294.47      357.55     30.63 o
  14   4   7      100.55       91.54     34.60 o
 -17   5   7       47.94       78.35     23.67 o
 -15   5   7       60.92       84.47     22.16 o
 -13   5   7      333.28      333.74     23.40 o
 -11   5   7      883.06      770.66     28.23 o
  -9   5   7        0.33       15.94     22.11 o
  -7   5   7        0.02       26.63     24.88 o
  -5   5   7        0.26       31.08     24.78 o
  -3   5   7      139.90      178.30     14.59 o
  -1   5   7        9.56       18.46      8.85 o
   1   5   7       43.84       43.70      9.21 o
   3   5   7      402.11      385.13     16.26 o
   5   5   7        3.16       17.01     24.39 o
   7   5   7       20.77       48.30     31.94 o
   9   5   7       80.89       29.83     18.52 o
  11   5   7       51.04       44.20     21.79 o
  13   5   7       85.30       89.03     30.92 o
 -16   6   7      182.43      152.64     29.78 o
 -14   6   7     1286.42     1318.51     45.14 o
 -12   6   7      655.82      628.38     29.27 o
 -10   6   7      754.56      726.35     27.41 o
  -8   6   7      382.14      279.07     18.25 o
  -6   6   7      394.87      400.05     18.83 o
  -4   6   7     1372.40     1313.04     39.58 o
  -2   6   7      387.96      358.26     17.11 o
   0   6   7      478.21      435.46     18.08 o
   2   6   7     2467.61     2292.03     61.31 o
   4   6   7     1064.14     1102.49     32.52 o
   6   6   7      316.78      381.44     23.54 o
   8   6   7       10.22        3.41     52.87 o
  10   6   7       44.40       19.76     39.85 o
  12   6   7      399.76      424.52     38.03 o
 -13   7   7       35.71       11.24     39.85 o
 -11   7   7        1.82       22.53     30.75 o
  -9   7   7       13.83        9.54     30.40 o
  -7   7   7        6.63        6.95     11.32 o
  -5   7   7       76.37      104.58     16.56 o
  -3   7   7      335.50      310.09     19.90 o
  -1   7   7      202.10      223.06     16.88 o
   1   7   7       75.21       83.09     16.82 o
   3   7   7      455.04      424.52     23.28 o
   5   7   7      207.37      171.83     22.22 o
   7   7   7       24.83       32.14     20.29 o
   9   7   7       15.89       12.40     34.96 o
  11   7   7        4.10       28.01     42.86 o
 -10   8   7       54.94       28.41     39.75 o
  -8   8   7        9.24       31.71     31.39 o
  -6   8   7        9.50       10.13     24.54 o
  -4   8   7       78.17      106.52     20.99 o
  -2   8   7        0.02        4.06     14.51 o
   0   8   7      115.89      146.65     20.98 o
   2   8   7      173.77      244.95     23.58 o
   4   8   7      205.69      223.62     24.78 o
   6   8   7      120.99      170.35     26.55 o
   8   8   7       13.89       23.25     33.96 o
  -7   9   7       95.29      123.89     24.74 o
  -5   9   7      146.67      211.95     25.77 o
  -3   9   7        9.06       26.63     18.27 o
  -1   9   7       26.06       22.35     34.37 o
   1   9   7       25.23       19.09     19.42 o
 -20   0   8       24.64       37.93     45.70 o
 -18   0   8      418.84      424.52     33.37 o
 -16   0   8     2000.90     2015.96     65.96 o
 -14   0   8     5080.60     5249.44    150.10 o
 -12   0   8       62.24        3.07     50.57 o
 -10   0   8     1057.58     1567.23     52.19 o
  -8   0   8     6213.34     7256.41    134.76 o
  -6   0   8    30256.48    38534.89    280.98 o
  -4   0   8     3123.23     3586.93     85.73 o
  -2   0   8      831.94     1046.92     29.25 o
   0   0   8     7521.09     7982.85    121.16 o
   2   0   8    18382.21    19914.99    201.99 o
   4   0   8     6043.48     7185.99    137.30 o
   6   0   8     2400.00     2442.28     52.12 o
   8   0   8     2604.10     2096.23     63.81 o
  10   0   8     1943.13     1853.62     56.76 o
  12   0   8     3370.92     3154.16     90.97 o
  14   0   8        1.77       50.41     40.38 o
  16   0   8      281.57      289.23     40.36 o
 -19   1   8       31.28       12.27     20.98 o
 -17   1   8      382.58      330.31     29.44 o
 -15   1   8     1394.59     1397.62     39.43 o
 -13   1   8      538.54      517.61     24.00 o
 -11   1   8       33.96       35.42     15.47 o
  -9   1   8      239.16      170.35     16.22 o
  -7   1   8      122.44      224.18     14.10 o
  -5   1   8     8195.77    10412.30    138.37 o
  -3   1   8      142.22      149.40     11.51 o
  -1   1   8      162.17      160.66     12.41 o
   1   1   8      744.64      672.57     24.42 o
   3   1   8     4935.26     4581.68     86.69 o
   5   1   8       46.85       45.21     12.41 o
   7   1   8      741.19      723.31     28.37 o
   9   1   8        6.55       21.82     28.33 o
  11   1   8     1239.21     1289.94     41.94 o
  13   1   8        0.07        6.56     26.42 o
  15   1   8       56.23       20.43     36.95 o
  17   1   8       31.37       18.60     22.26 o
 -20   2   8       70.78       35.20     41.12 o
 -18   2   8      693.17      708.20     38.09 o
 -16   2   8      909.08      896.73     34.97 o
 -14   2   8      267.46      347.65     21.07 o
 -12   2   8     2311.32     2169.29     64.91 o
 -10   2   8     3015.78     3135.15     69.60 o
  -8   2   8     2310.84     2553.35     57.10 o
  -6   2   8      245.49      296.32     14.26 o
  -4   2   8     1256.95     1544.95     38.49 o
  -2   2   8      169.87      176.80     11.52 o
   0   2   8     3840.14     3788.20     76.51 o
   2   2   8      636.21      910.32     25.00 o
   4   2   8      235.48      195.29     14.21 o
   6   2   8     2316.03     2123.91     50.34 o
   8   2   8     3669.24     3881.50     82.14 o
  10   2   8     2488.31     2388.60     66.27 o
  12   2   8       47.14       70.56     28.48 o
  14   2   8        7.98       78.35     43.68 o
  16   2   8       83.75       36.10     60.65 o
 -19   3   8      178.70      168.88     30.84 o
 -17   3   8       67.04       80.71     24.03 o
 -15   3   8      342.48      347.65     25.28 o
 -13   3   8     1910.54     1819.72     49.81 o
 -11   3   8       50.52       41.73     14.36 o
  -9   3   8     3315.69     3312.65     97.56 o
  -7   3   8     4304.63     4199.89     97.64 o
  -5   3   8       26.49       11.75      9.55 o
  -3   3   8      139.56      110.84     10.71 o
  -1   3   8      777.59      655.10     20.25 o
   1   3   8      666.83      569.41     17.08 o
   3   3   8      574.89      573.91     18.05 o
   5   3   8      584.79      497.25     21.00 o
   7   3   8      930.23      989.24     30.80 o
   9   3   8     5066.38     5135.44    137.66 o
  11   3   8       10.03       78.35     39.01 o
  13   3   8        2.67        5.11     15.12 o
  15   3   8        4.04        7.36     42.58 o
 -18   4   8       55.12       27.41     44.97 o
 -16   4   8      475.37      400.81     30.92 o
 -14   4   8      229.82      210.31     21.85 o
 -12   4   8      356.58      316.76     20.78 o
 -10   4   8      127.90      118.50     15.17 o
  -8   4   8      219.95      183.88     17.88 o
  -6   4   8      295.30      325.54     17.67 o
  -4   4   8      194.48      217.47     14.44 o
  -2   4   8      661.81      643.58     21.98 o
   0   4   8      226.34      245.54     14.17 o
   2   4   8        2.71        7.46     18.16 o
   4   4   8      856.76      768.57     21.93 o
   6   4   8     1154.36     1071.44     36.99 o
   8   4   8       47.50        0.00     69.50 o
  10   4   8      173.15      252.07     24.52 o
  12   4   8      105.79      102.29     25.90 o
  14   4   8        0.14       54.51     42.55 o
 -17   5   8      888.22      916.01     43.32 o
 -15   5   8      739.23      670.62     37.07 o
 -13   5   8        0.07       10.49     35.28 o
 -11   5   8      945.05      921.72     27.45 o
  -9   5   8      335.33      348.35     18.28 o
  -7   5   8      740.04      719.26     21.21 o
  -5   5   8       99.86      103.05     14.15 o
  -3   5   8      103.87       88.68     13.48 o
  -1   5   8       36.82        1.36     12.95 o
   1   5   8      619.68      549.80     18.55 o
   3   5   8      444.31      405.34     18.20 o
   5   5   8      289.40      242.01     16.41 o
   7   5   8     1715.72     1656.45     47.52 o
   9   5   8      231.97      284.13     24.13 o
  11   5   8      627.60      655.10     39.53 o
  13   5   8        0.00       29.42     36.16 o
 -16   6   8       12.56       13.49     35.60 o
 -14   6   8      143.47      110.84     26.57 o
 -12   6   8      260.61      244.36     25.32 o
 -10   6   8      186.03      143.48     20.30 o
  -8   6   8        0.60       14.76     22.72 o
  -6   6   8      248.94      265.40     17.18 o
  -4   6   8       42.13        2.44     29.81 o
  -2   6   8      484.40      474.01     18.86 o
   0   6   8      216.90      237.34     15.67 o
   2   6   8       11.53       20.26     22.55 o
   4   6   8      214.04      187.47     17.02 o
   6   6   8      124.04      151.71     19.95 o
   8   6   8      942.93     1082.57     35.94 o
  10   6   8        2.16       27.61     19.20 o
  12   6   8       42.71       27.81     43.90 o
 -13   7   8       70.52       66.50     23.04 o
 -11   7   8       18.88       26.82     32.38 o
  -9   7   8      608.52      616.17     31.79 o
  -7   7   8      553.58      552.46     26.56 o
  -5   7   8      535.54      504.84     24.54 o
  -3   7   8        0.81       11.37     21.84 o
  -1   7   8      860.01      798.09     27.67 o
   1   7   8      442.64      468.28     22.82 o
   3   7   8        8.30       18.12     14.11 o
   5   7   8       64.87       48.56     17.32 o
   7   7   8       47.07       79.69     22.19 o
   9   7   8      524.91      629.33     37.80 o
 -10   8   8      255.93      324.86     27.84 o
  -8   8   8      130.98      201.12     24.04 o
  -6   8   8       11.60        3.62     49.44 o
  -4   8   8        0.50        0.00     38.51 o
  -2   8   8        3.08        7.46     13.27 o
   0   8   8       80.96       55.90     19.43 o
   2   8   8       27.53       12.40     16.58 o
   4   8   8       14.74       26.44     34.28 o
   6   8   8       29.78        4.14     63.00 o
  -5   9   8      168.01      197.40     25.93 o
  -3   9   8        4.50       11.11     16.57 o
 -19   1   9      676.60      641.67     41.98 o
 -17   1   9      502.61      497.25     31.08 o
 -15   1   9        6.88       22.53     14.48 o
 -13   1   9     3453.19     3571.16     85.54 o
 -11   1   9     2350.80     2792.83     69.67 o
  -9   1   9     2331.53     2674.67     64.29 o
  -7   1   9     1118.17     1518.41     45.50 o
  -5   1   9     1196.65     1481.94     42.05 o
  -3   1   9       90.02       80.37     11.82 o
  -1   1   9       47.02       50.95     10.75 o
   1   1   9     5263.04     6727.36    114.31 o
   3   1   9     6540.48     6929.68    116.02 o
   5   1   9     1581.14     1384.98     33.64 o
   7   1   9     1496.32     1503.77     51.12 o
   9   1   9     1623.25     1642.68     50.38 o
  11   1   9      371.93      391.81     32.06 o
  13   1   9      344.45      371.21     38.46 o
  15   1   9      241.49      252.67     43.71 o
 -20   2   9       86.62      118.50     29.11 o
 -18   2   9       16.77        3.48     49.44 o
 -16   2   9       51.12       53.12     20.59 o
 -14   2   9       55.37       20.60     34.54 o
 -12   2   9      219.96      219.69     18.42 o
 -10   2   9     1624.17     1671.81     43.12 o
  -8   2   9      164.74      191.62     16.16 o
  -6   2   9        3.97        7.77     20.26 o
  -4   2   9      892.91     1073.91     28.39 o
  -2   2   9     2507.71     2824.77     74.07 o
   0   2   9      168.59      154.04     11.22 o
   2   2   9      311.60      309.43     15.90 o
   4   2   9      972.02     1195.68     31.26 o
   6   2   9     1286.08     1112.51     33.92 o
   8   2   9      439.77      339.96     22.22 o
  10   2   9      396.62      451.32     28.81 o
  12   2   9       19.63       38.63     35.12 o
  14   2   9        2.79       81.72     44.61 o
  16   2   9        8.76       46.74     44.29 o
 -19   3   9       52.01       53.40     26.15 o
 -17   3   9      302.78      299.57     29.34 o
 -15   3   9        4.23       26.82     30.82 o
 -13   3   9      101.61       96.28     16.63 o
 -11   3   9     3921.05     3670.88     79.88 o
  -9   3   9     2975.87     3091.02     67.01 o
  -7   3   9     2102.36     2010.89     50.67 o
  -5   3   9       63.56       61.09     12.66 o
  -3   3   9       36.95       28.81     10.72 o
  -1   3   9       29.39       62.87     12.25 o
   1   3   9       31.33       30.24     10.98 o
   3   3   9      304.99      324.86     16.29 o
   5   3   9     2991.52     2864.95     82.66 o
   7   3   9     2537.19     2108.32     58.80 o
   9   3   9     1080.96     1204.81     31.38 o
  11   3   9       57.33       64.37     38.99 o
  13   3   9       17.23       25.86     27.20 o
  15   3   9       86.35       98.51     40.75 o
 -18   4   9      198.07      203.26     29.54 o
 -16   4   9        3.14       81.38     36.70 o
 -14   4   9       62.24       80.03     18.53 o
 -12   4   9      975.74      864.32     26.58 o
 -10   4   9     2363.69     2146.54     62.83 o
  -8   4   9     2624.70     2668.83     64.22 o
  -6   4   9        0.54       21.99     20.67 o
  -4   4   9      262.04      277.81     16.95 o
  -2   4   9      540.47      450.52     18.39 o
   0   4   9      549.13      485.56     19.09 o
   2   4   9       66.02        5.90     25.34 o
   4   4   9      979.10      780.10     26.30 o
   6   4   9     4269.79     3799.80    106.81 o
   8   4   9      354.57      373.39     21.84 o
  10   4   9       77.26       90.82     21.90 o
  12   4   9       74.40       39.10     47.34 o
  14   4   9        0.59      154.51     53.84 o
 -17   5   9        0.20       81.38     44.51 o
 -15   5   9       77.44       24.16     43.51 o
 -13   5   9      141.08      106.52     20.99 o
 -11   5   9        0.83        5.11     11.08 o
  -9   5   9      181.23      169.37     16.67 o
  -7   5   9        0.82        7.77     23.50 o
  -5   5   9        6.91       14.33     21.67 o
  -3   5   9       57.09       53.95     13.56 o
  -1   5   9       51.47       59.76      8.47 o
   1   5   9       44.37       37.24     10.80 o
   3   5   9       95.15      102.29     14.10 o
   5   5   9     1065.15      924.01     27.48 o
   7   5   9      552.01      541.88     25.43 o
   9   5   9      105.62      149.40     21.18 o
  11   5   9        0.74       54.78     38.47 o
  13   5   9        0.28       87.97     47.34 o
 -14   6   9      186.08      140.78     27.71 o
 -12   6   9      672.43      630.27     33.10 o
 -10   6   9      805.74      721.29     29.34 o
  -8   6   9     1133.85      982.14     30.69 o
  -6   6   9      816.07      761.28     23.90 o
  -4   6   9      417.27      416.03     18.44 o
  -2   6   9     1207.23     1183.98     32.40 o
   0   6   9      340.96      312.09     17.97 o
   2   6   9      378.55      370.48     18.13 o
   4   6   9      874.16      822.75     29.17 o
   6   6   9      478.28      493.06     25.09 o
   8   6   9      550.31      567.61     33.20 o
  10   6   9      126.91      148.94     28.50 o
  12   6   9        0.22       28.41     24.49 o
 -13   7   9      123.41      122.22     27.48 o
 -11   7   9       84.54       78.02     43.25 o
  -9   7   9       19.59       10.86     40.18 o
  -7   7   9      202.32      209.21     21.25 o
  -5   7   9       43.76       63.17     17.06 o
  -3   7   9      160.09      135.47     18.85 o
  -1   7   9      253.12      269.09     19.77 o
   1   7   9       95.08      111.63     17.51 o
   3   7   9       11.16       44.20     16.53 o
   5   7   9        2.11       39.33     34.73 o
   7   7   9       39.84        3.48     57.22 o
   9   7   9       50.77        7.56     50.95 o
 -10   8   9      306.41      326.22     29.93 o
  -8   8   9       22.55       49.35     20.64 o
  -6   8   9        9.42       17.64     28.79 o
  -4   8   9       62.30       86.21     20.28 o
  -2   8   9       75.01       65.28     19.78 o
   0   8   9        1.91       44.45     36.16 o
   2   8   9       99.31       99.26     21.77 o
   4   8   9      189.01      224.18     27.07 o
   6   8   9       83.25      106.52     26.05 o
  -3   9   9       25.88       36.10     20.59 o
 -20   0  10      662.45      628.38     42.49 o
 -18   0  10       77.66       77.69     26.23 o
 -16   0  10     1117.49     1026.31     37.41 o
 -14   0  10     2723.87     2808.77     83.84 o
 -12   0  10       45.23       16.24     26.42 o
 -10   0  10      941.60     1160.77     35.93 o
  -8   0  10     2578.43     3664.04    102.60 o
  -6   0  10      572.14      629.33     20.79 o
  -4   0  10    12757.55    15227.07    185.92 o
  -2   0  10       90.85      119.32     14.40 o
   0   0  10     5669.79     7411.24    132.95 o
   2   0  10     1858.14     1958.86     58.35 o
   4   0  10     1128.46     1430.20     39.89 o
   6   0  10      108.26       31.92     45.33 o
   8   0  10     1251.83      913.73     35.30 o
  10   0  10      521.20      496.41     29.37 o
  12   0  10     1758.05     1544.95     50.34 o
  14   0  10       71.68      112.03     35.48 o
  16   0  10       22.40        4.94     27.53 o
 -19   1  10       80.22       15.05     49.44 o
 -17   1  10      108.96       76.04     23.32 o
 -15   1  10      498.88      495.57     29.35 o
 -13   1  10      371.08      363.99     22.28 o
 -11   1  10       60.61        9.31     13.68 o
  -9   1  10      591.17      639.77     24.77 o
  -7   1  10      516.09      431.54     21.13 o
  -5   1  10      174.47      109.65     13.81 o
  -3   1  10      225.96      356.84     15.65 o
  -1   1  10     3954.38     4620.00     99.85 o
   1   1  10      169.15      198.99     15.94 o
   3   1  10     3317.01     3395.54     92.19 o
   5   1  10        0.03        9.66     24.54 o
   7   1  10        0.08       30.66     13.35 o
   9   1  10      276.67      243.77     29.41 o
  11   1  10      298.20      285.40     35.64 o
  13   1  10      330.82      236.76     44.63 o
  15   1  10        3.72        7.46     47.59 o
 -18   2  10        4.40       23.25     38.50 o
 -16   2  10      463.75      409.14     28.95 o
 -14   2  10     1040.21     1021.49     31.30 o
 -12   2  10     1017.66     1046.92     36.56 o
 -10   2  10        0.11       24.91     23.31 o
  -8   2  10      651.76      707.19     24.04 o
  -6   2  10       27.67       43.45     11.92 o
  -4   2  10      119.83      146.65     14.60 o
  -2   2  10        0.31        4.61     20.50 o
   0   2  10     1172.75     1144.15     30.58 o
   2   2  10     1692.74     1651.85     44.40 o
   4   2  10      728.85      649.33     22.08 o
   6   2  10     1769.15     1592.69     48.10 o
   8   2  10      489.88      433.10     22.73 o
  10   2  10      998.32     1140.33     36.89 o
  12   2  10       80.11       37.47     41.50 o
  14   2  10       13.96        0.00    101.36 o
 -19   3  10       17.41       19.76     38.00 o
 -17   3  10        2.95       41.25     33.63 o
 -15   3  10      249.78      252.07     25.12 o
 -13   3  10     1572.36     1423.08     42.63 o
 -11   3  10     3878.58     3591.44     81.26 o
  -9   3  10      399.72      371.21     21.77 o
  -7   3  10     2175.39     2197.45     56.50 o
  -5   3  10     1581.46     1390.59     44.95 o
  -3   3  10       48.35       47.26     12.43 o
  -1   3  10        3.27       11.11     18.83 o
   1   3  10      100.38      133.29     14.35 o
   3   3  10     1159.32     1093.75     31.14 o
   5   3  10      898.47      762.32     21.84 o
   7   3  10      229.62      257.48     18.13 o
   9   3  10       86.93       73.43     18.08 o
  11   3  10       76.42        7.98     57.22 o
  13   3  10        2.12       24.35     37.36 o
  15   3  10      140.14        0.00    125.14 o
 -18   4  10       21.64       14.05     20.61 o
 -16   4  10       95.21       65.59     25.93 o
 -14   4  10      185.88      136.35     21.55 o
 -12   4  10      392.41      342.75     20.92 o
 -10   4  10       36.99       59.34     29.60 o
  -8   4  10        5.92       24.72     23.22 o
  -6   4  10      601.66      595.77     22.07 o
  -4   4  10      247.17      287.31     16.60 o
  -2   4  10      434.31      437.03     18.11 o
   0   4  10      344.65      318.78     14.12 o
   2   4  10     1234.76     1102.49     32.52 o
   4   4  10      588.00      500.61     18.54 o
   6   4  10      525.36      469.10     21.21 o
   8   4  10       81.97      129.40     20.14 o
  10   4  10       55.60       25.10     38.31 o
  12   4  10       48.76       29.63     25.63 o
  14   4  10       35.19       42.96     43.94 o
 -17   5  10       79.62       13.91     21.49 o
 -15   5  10     1131.24     1075.14     41.99 o
 -13   5  10      118.40      126.42     20.75 o
 -11   5  10        8.85       28.81     14.76 o
  -9   5  10       27.69        3.48     11.08 o
  -7   5  10      905.32      847.79     26.32 o
  -5   5  10      345.64      347.65     16.86 o
  -3   5  10      156.44      130.69     13.35 o
  -1   5  10      334.79      268.48     15.43 o
   1   5  10      749.09      721.29     21.24 o
   3   5  10      641.58      594.85     21.13 o
   5   5  10       47.74       44.45     13.56 o
   7   5  10       74.37       89.03     17.77 o
   9   5  10       44.32       76.37     19.75 o
  11   5  10      168.15      237.34     31.34 o
  13   5  10       87.14       77.36     31.14 o
 -14   6  10        0.69       11.88     15.71 o
 -12   6  10      111.87       80.71     24.36 o
 -10   6  10      502.77      412.20     26.77 o
  -8   6  10      299.95      254.47     21.63 o
  -6   6  10      122.50       98.89     15.73 o
  -4   6  10       49.84       22.53     27.53 o
  -2   6  10       29.41       42.71     12.06 o
   0   6  10       83.46       82.41     14.02 o
   2   6  10        8.96       10.99     21.10 o
   4   6  10      198.60      207.04     19.51 o
   6   6  10      115.54       94.81     19.07 o
   8   6  10       13.87       21.99     35.15 o
  10   6  10       39.23        7.46     47.59 o
 -13   7  10      471.41      483.07     35.60 o
 -11   7  10       86.03       77.36     22.86 o
  -9   7  10       14.36        6.46     15.33 o
  -7   7  10      117.75      136.79     22.03 o
  -5   7  10      824.64      792.78     29.70 o
  -3   7  10      173.12      159.23     19.49 o
  -1   7  10      116.06      112.43     19.17 o
   1   7  10      404.57      403.07     23.44 o
   3   7  10      101.72       92.98     20.70 o
   5   7  10       57.18       66.50     19.97 o
   7   7  10       88.82       84.13     24.53 o
   9   7  10       96.79      124.73     28.19 o
 -10   8  10        0.35       20.77     19.06 o
  -8   8  10      225.99      271.57     26.69 o
  -6   8  10        9.88       11.49     30.40 o
  -4   8  10       61.33       66.81     20.63 o
  -2   8  10        1.08       59.34     37.72 o
   0   8  10        8.38       17.64     30.37 o
   2   8  10        5.55       22.53     32.89 o
   4   8  10       19.80        7.87     39.18 o
   6   8  10       17.65        3.99     23.76 o
 -19   1  11      228.95      230.43     32.02 o
 -17   1  11      831.83      771.71     40.81 o
 -15   1  11      137.32      180.32     22.76 o
 -13   1  11      500.41      486.39     23.26 o
 -11   1  11      895.40      822.75     30.25 o
  -9   1  11     1034.88     1112.51     35.18 o
  -7   1  11     1799.95     2256.10     59.04 o
  -5   1  11      838.63     1048.14     29.27 o
  -3   1  11     3125.88     3790.52     97.40 o
  -1   1  11     3437.41     3735.06     96.69 o
   1   1  11      709.88      795.96     24.44 o
   3   1  11       67.47       26.63     31.30 o
   5   1  11     1383.14     1418.82     39.73 o
   7   1  11     1849.85     1670.28     53.88 o
   9   1  11     1197.34     1350.15     38.75 o
  11   1  11        7.92       50.41     29.42 o
  13   1  11        3.88       54.23     46.60 o
  15   1  11       63.19      137.67     44.20 o
 -18   2  11       63.34       54.23     26.35 o
 -16   2  11        9.10       59.92     36.15 o
 -14   2  11      172.95      167.90     22.94 o
 -12   2  11     1136.83     1085.05     32.26 o
 -10   2  11     1602.46     1603.23     46.75 o
  -8   2  11     1689.95     1636.58     51.81 o
  -6   2  11      517.35      578.43     21.74 o
  -4   2  11      209.19      177.30     15.55 o
  -2   2  11      554.07      548.92     20.30 o
   0   2  11       66.58      113.23     13.63 o
   2   2  11       82.13       80.37     14.86 o
   4   2  11      678.25      613.37     18.66 o
   6   2  11      440.81      433.10     20.38 o
   8   2  11       74.36       89.74     17.13 o
  10   2  11       12.99        5.72     36.88 o
  12   2  11       42.69        4.94     91.43 o
  14   2  11       48.55       29.63     55.77 o
 -19   3  11       17.31       27.81     33.37 o
 -17   3  11      253.72      262.34     29.89 o
 -15   3  11      167.07      146.65     21.44 o
 -13   3  11      185.06      173.31     18.35 o
 -11   3  11        5.06       21.29     27.64 o
  -9   3  11      904.64      933.19     28.77 o
  -7   3  11     2244.56     2080.74     56.70 o
  -5   3  11       51.56       18.76     12.56 o
  -3   3  11       38.24       52.85     13.42 o
  -1   3  11     1903.14     2004.14     52.27 o
   1   3  11     1122.14     1046.92     28.03 o
   3   3  11      117.28      102.67     11.45 o
   5   3  11       54.20       44.70     13.35 o
   7   3  11      644.11      618.04     23.41 o
   9   3  11      253.80      259.91     23.68 o
  11   3  11      477.55      542.76     37.73 o
  13   3  11       17.21       18.12     35.43 o
 -18   4  11        7.97       74.73     46.89 o
 -16   4  11      423.23      379.24     33.01 o
 -14   4  11      174.96      122.22     21.24 o
 -12   4  11        6.08       31.50     14.80 o
 -10   4  11     4475.18     4175.51    124.13 o
  -8   4  11     2136.00     1992.35     60.53 o
  -6   4  11      188.26      171.33     18.24 o
  -4   4  11      115.57      126.00     15.22 o
  -2   4  11      117.20      104.97     15.44 o
   0   4  11      630.42      572.11     19.82 o
   2   4  11      638.61      585.70     20.06 o
   4   4  11        0.56        0.00     67.74 o
   6   4  11      650.74      577.52     22.63 o
   8   4  11      684.73      644.54     26.78 o
  10   4  11      333.93      358.98     33.54 o
  12   4  11        4.50       18.12     33.51 o
 -15   5  11      244.62      251.47     29.27 o
 -13   5  11      112.74      132.42     22.97 o
 -11   5  11      118.78      105.36     20.10 o
  -9   5  11      110.16       88.68     15.25 o
  -7   5  11      154.46      134.16     15.71 o
  -5   5  11       18.95        9.77      9.77 o
  -3   5  11       42.64       31.50     12.68 o
  -1   5  11        0.96        2.50     34.96 o
   1   5  11      340.46      325.54     16.99 o
   3   5  11       73.40       78.02     14.31 o
   5   5  11       33.15        4.53     13.31 o
   7   5  11       51.45       50.95     17.75 o
   9   5  11       40.90        8.20     18.39 o
  11   5  11        0.49       11.11     43.28 o
 -14   6  11      123.90       78.69     25.39 o
 -12   6  11      221.48      233.30     27.62 o
 -10   6  11      337.15      349.05     24.63 o
  -8   6  11      801.61      800.22     29.84 o
  -6   6  11     1523.15     1400.44     39.47 o
  -4   6  11      163.22      146.65     17.79 o
  -2   6  11      935.29      903.51     26.04 o
   0   6  11      494.62      500.61     23.60 o
   2   6  11      166.88      163.53     19.27 o
   4   6  11        8.02       18.60     14.13 o
   6   6  11      199.27      201.66     25.14 o
   8   6  11      334.62      400.05     32.40 o
  10   6  11      148.32      120.15     30.55 o
 -11   7  11       22.26       12.40     38.51 o
  -9   7  11        4.23       10.37     37.85 o
  -7   7  11      283.34      265.40     27.00 o
  -5   7  11      677.42      697.21     29.84 o
  -3   7  11       19.54        9.42     30.99 o
  -1   7  11       74.26      120.15     18.17 o
   1   7  11       37.99       18.93     17.04 o
   3   7  11        2.70       33.65     32.56 o
   5   7  11        1.52        7.36     42.24 o
   7   7  11       47.53       45.21     42.29 o
  -8   8  11      383.84      422.97     31.76 o
  -6   8  11       36.59       10.86     17.50 o
  -4   8  11       10.42        3.62     45.05 o
  -2   8  11      101.09       79.02     23.10 o
   0   8  11      178.96      194.24     24.67 o
   2   8  11        4.03       52.30     38.41 o
 -18   0  12     1247.67     1219.24     51.29 o
 -16   0  12       49.15       31.29     20.23 o
 -14   0  12      359.69      374.12     23.31 o
 -12   0  12      226.05      221.37     20.18 o
 -10   0  12     1627.73     1878.03     52.24 o
  -8   0  12     2150.82     2206.28     65.46 o
  -6   0  12        7.09       33.00     15.15 o
  -4   0  12     8430.96    10578.23    174.33 o
  -2   0  12    12190.45    13586.56    197.57 o
   0   0  12      836.28     1034.77     30.29 o
   2   0  12     2689.89     3308.31     80.16 o
   4   0  12      820.83      806.62     27.81 o
   6   0  12     1085.62     1050.58     36.63 o
   8   0  12      643.99      643.58     30.58 o
  10   0  12       84.44       65.89     25.68 o
  12   0  12       14.23       64.37     32.34 o
  14   0  12      831.01      766.48     52.14 o
 -19   1  12       57.09       53.12     38.99 o
 -17   1  12        3.01       36.78     30.38 o
 -15   1  12      187.09      224.18     23.12 o
 -13   1  12      717.23      738.59     27.64 o
 -11   1  12        0.29        9.66     28.95 o
  -9   1  12      217.06      250.88     20.88 o
  -7   1  12        3.05       11.24     17.55 o
  -5   1  12      343.77      388.09     21.52 o
  -3   1  12      128.37      214.15     18.19 o
  -1   1  12     1435.64     1639.63     51.86 o
   1   1  12      605.60      594.85     23.89 o
   3   1  12       17.72       19.92     25.72 o
   5   1  12      379.58      414.50     21.47 o
   7   1  12      236.08      250.28     19.07 o
   9   1  12      156.04      126.42     23.72 o
  11   1  12      221.78      220.81     37.50 o
  13   1  12        1.24       10.74     43.28 o
 -18   2  12      226.95      231.57     34.39 o
 -16   2  12       11.18       38.86     33.81 o
 -14   2  12       36.83       52.85     18.62 o
 -12   2  12      895.75      997.55     33.31 o
 -10   2  12      567.96      658.00     23.19 o
  -8   2  12      130.51      146.20     18.67 o
  -6   2  12     2573.87     2763.05     65.34 o
  -4   2  12     3113.66     3526.28     98.42 o
  -2   2  12      570.49      632.17     22.73 o
   0   2  12      172.83      153.11     17.25 o
   2   2  12        0.12        7.98      9.15 o
   4   2  12     2347.47     2097.95     56.93 o
   6   2  12     1074.53      954.02     25.60 o
   8   2  12      307.14      256.88     20.53 o
  10   2  12        1.08       45.71     40.24 o
  12   2  12      384.63      423.75     45.75 o
  14   2  12        4.26        3.91     65.56 o
 -17   3  12      237.07      207.58     28.76 o
 -15   3  12       32.87       28.21     35.41 o
 -13   3  12      221.99      176.80     21.04 o
 -11   3  12     2869.04     2770.97     75.35 o
  -9   3  12      592.06      588.44     22.84 o
  -7   3  12      477.03      507.38     22.91 o
  -5   3  12      368.18      406.86     20.51 o
  -3   3  12      678.13      656.06     23.16 o
  -1   3  12      514.50      451.07     18.86 o
   1   3  12      576.54      488.05     17.47 o
   3   3  12       21.97        1.89     13.71 o
   5   3  12     1331.22     1131.44     38.01 o
   7   3  12      872.55      758.16     25.93 o
   9   3  12        0.23       15.05     33.41 o
  11   3  12       62.71       67.74     27.28 o
  13   3  12      214.72      223.06     39.94 o
 -16   4  12       37.30       26.24     36.47 o
 -14   4  12       85.59       78.02     22.62 o
 -12   4  12      111.87      112.83     19.21 o
 -10   4  12      286.91      298.92     18.89 o
  -8   4  12      971.67      833.59     25.01 o
  -6   4  12      398.82      380.70     19.11 o
  -4   4  12      276.60      300.22     16.97 o
  -2   4  12      330.60      386.61     17.78 o
   0   4  12       67.77       77.69     13.61 o
   2   4  12      419.34      361.12     18.61 o
   4   4  12       44.53       79.36     36.91 o
   6   4  12      258.24      183.37     20.91 o
   8   4  12        0.12        3.13     55.62 o
  10   4  12        1.48       71.51     43.32 o
  12   4  12        1.16       34.09     41.34 o
 -15   5  12      346.92      372.66     29.81 o
 -13   5  12     1064.80     1017.88     39.66 o
 -11   5  12      378.44      348.35     25.31 o
  -9   5  12       92.73       90.46     17.20 o
  -7   5  12       22.79       12.94     12.06 o
  -5   5  12      688.33      645.49     22.97 o
  -3   5  12      620.66      610.57     21.41 o
  -1   5  12     1200.01     1128.91     34.17 o
   1   5  12       81.67        2.68     42.24 o
   3   5  12      717.09      628.38     22.66 o
   5   5  12      466.16      503.14     23.66 o
   7   5  12      148.10      127.27     20.82 o
   9   5  12        2.68        1.84     28.95 o
  11   5  12       92.17      121.80     29.52 o
 -14   6  12       61.24      114.84     26.24 o
 -12   6  12       56.21       65.28     21.61 o
 -10   6  12      201.65      178.30     24.14 o
  -8   6  12       10.80        6.18     12.55 o
  -6   6  12        2.43       19.59     14.50 o
  -4   6  12      102.49       77.03     16.86 o
  -2   6  12       60.62       34.97     16.48 o
   0   6  12      210.16      173.81     19.86 o
   2   6  12      122.95      148.02     19.25 o
   4   6  12       78.20       82.75     18.16 o
   6   6  12        9.69        5.99     16.39 o
   8   6  12       32.21        7.77     51.33 o
 -11   7  12      162.48      177.80     27.12 o
  -9   7  12      614.23      535.76     33.13 o
  -7   7  12       44.82       64.98     40.38 o
  -5   7  12      337.55      372.66     28.36 o
  -3   7  12      948.57      842.31     36.08 o
  -1   7  12        1.67       49.35     35.19 o
   1   7  12        0.59        3.34     47.96 o
   3   7  12       83.87       60.80     20.85 o
   5   7  12      114.59      122.22     23.32 o
   7   7  12       60.00       24.72     38.39 o
  -8   8  12       10.14       32.57     21.50 o
  -6   8  12       45.40       26.63     35.57 o
  -4   8  12       46.53       71.51     21.66 o
  -2   8  12        1.18       39.10     19.55 o
   0   8  12       18.78        4.69     19.31 o
 -19   1  13       68.24      138.11     30.10 o
 -17   1  13      119.61       93.35     28.02 o
 -15   1  13      150.25      176.80     23.04 o
 -13   1  13       53.20       51.49     17.84 o
 -11   1  13      456.29      423.75     22.49 o
  -9   1  13     1369.24     1333.60     39.89 o
  -7   1  13     5237.11     5304.16    134.42 o
  -5   1  13     2789.34     3353.97     76.35 o
  -3   1  13      449.70      512.48     23.88 o
  -1   1  13      572.61      776.95     27.30 o
   1   1  13      701.61      758.16     22.82 o
   3   1  13      181.04      163.05     19.72 o
   5   1  13       71.38       87.26     18.30 o
   7   1  13       92.67       59.92     17.20 o
   9   1  13       56.50       22.88     18.38 o
  11   1  13      371.91      403.83     46.93 o
  13   1  13      129.82      144.38     45.71 o
 -18   2  13        8.32       47.00     24.53 o
 -16   2  13       35.01       53.95     22.96 o
 -14   2  13      340.90      346.24     25.23 o
 -12   2  13       12.99       15.49     10.68 o
 -10   2  13      950.07      971.55     31.70 o
  -8   2  13      967.75      978.61     35.35 o
  -6   2  13      131.33      153.57     19.14 o
  -4   2  13      762.31      710.20     26.10 o
  -2   2  13        1.24       35.42     24.43 o
   0   2  13        1.56        3.20      6.95 o
   2   2  13      324.89      320.12     18.87 o
   4   2  13      254.26      245.54     18.30 o
   6   2  13      163.86      168.88     18.60 o
   8   2  13      253.73      288.59     22.40 o
  10   2  13       62.85       36.78     24.67 o
  12   2  13       44.41       57.89     50.44 o
 -17   3  13       74.35       75.71     25.56 o
 -15   3  13      152.90      124.73     26.92 o
 -13   3  13       82.92       57.04     19.91 o
 -11   3  13      171.19      173.31     18.84 o
  -9   3  13     1364.68     1311.68     43.65 o
  -7   3  13      610.71      581.15     21.79 o
  -5   3  13     1421.21     1314.41     40.97 o
  -3   3  13      434.75      398.55     22.56 o
  -1   3  13      318.35      300.15     13.17 o
   1   3  13      385.52      397.05     18.76 o
   3   3  13      921.44      722.30     23.28 o
   5   3  13      491.69      417.57     20.78 o
   7   3  13        0.96      112.03     42.66 o
   9   3  13       55.22       19.76     33.82 o
  11   3  13       80.05      143.93     28.47 o
 -16   4  13       50.28       22.17     34.41 o
 -14   4  13       68.09       28.21     20.81 o
 -12   4  13      134.78      158.75     20.88 o
 -10   4  13        8.70        8.30     24.28 o
  -8   4  13      805.36      829.25     26.03 o
  -6   4  13     2654.07     2483.41     65.70 o
  -4   4  13      521.31      483.90     20.71 o
  -2   4  13      855.13      718.25     22.21 o
   0   4  13        5.00       12.94     22.09 o
   2   4  13      363.04      342.75     18.83 o
   4   4  13      473.22      415.26     19.96 o
   6   4  13       30.54       75.38     17.01 o
   8   4  13      212.23      204.34     24.77 o
  10   4  13      122.01      118.91     28.34 o
  12   4  13       95.97       13.77     58.84 o
 -15   5  13        0.53       17.80     34.32 o
 -13   5  13       46.60       32.35     38.35 o
 -11   5  13      244.56      235.03     21.37 o
  -9   5  13        0.25       14.76     26.48 o
  -7   5  13       23.07       33.43     16.12 o
  -5   5  13       63.21       20.95     27.06 o
  -3   5  13       96.76       57.61     14.29 o
  -1   5  13       50.26       67.74     13.95 o
   1   5  13       60.59       78.35     15.34 o
   3   5  13      331.79      338.58     22.87 o
   5   5  13       43.16       45.71     17.06 o
   7   5  13       18.92       20.60     30.60 o
   9   5  13       32.37       22.88     38.92 o
 -14   6  13      143.82      171.33     27.12 o
 -12   6  13       24.68        0.92     29.52 o
 -10   6  13        4.68       23.79     31.79 o
  -8   6  13      330.55      304.81     26.96 o
  -6   6  13     1161.56     1202.20     33.96 o
  -4   6  13     1665.60     1609.27     49.86 o
  -2   6  13       23.19        0.00     76.79 o
   0   6  13      157.55      150.32     18.93 o
   2   6  13      184.21      229.29     21.10 o
   4   6  13       95.19      104.97     21.23 o
   6   6  13       20.57       10.86     37.85 o
   8   6  13       24.93        3.99     62.58 o
 -11   7  13        5.60        8.74     47.96 o
  -9   7  13        0.41       24.53     36.01 o
  -7   7  13       40.79       46.48     21.57 o
  -5   7  13      220.53      207.04     26.02 o
  -3   7  13      239.91      202.73     25.74 o
  -1   7  13       24.52        8.09     15.32 o
   1   7  13        1.83       32.57     37.83 o
   3   7  13       11.95       22.35     32.76 o
  -6   8  13      244.57      182.86     29.03 o
  -4   8  13       26.13       68.05     22.06 o
  -2   8  13        0.04       15.49     31.29 o
 -18   0  14      229.56      196.34     33.78 o
 -16   0  14      140.69      166.92     28.71 o
 -14   0  14      142.43      214.15     24.25 o
 -12   0  14     1575.56     1450.21     45.90 o
 -10   0  14      360.12      412.96     22.96 o
  -8   0  14     2683.07     3235.06     81.41 o
  -6   0  14       43.49       71.19     19.70 o
  -4   0  14     1229.02     1477.59     40.54 o
  -2   0  14     4898.60     5878.56    147.29 o
   0   0  14     1847.68     2055.04     66.59 o
   2   0  14       99.97       68.36     19.62 o
   4   0  14      178.61       29.22     44.18 o
   6   0  14       93.43       20.95     30.17 o
   8   0  14      689.75      768.57     42.81 o
  10   0  14       77.07       22.88     39.28 o
  12   0  14       61.34       28.01     52.43 o
 -19   1  14      284.91      267.24     38.18 o
 -17   1  14       13.12       45.97     32.69 o
 -15   1  14       31.29       49.61     20.69 o
 -13   1  14      109.00       84.47     21.12 o
 -11   1  14      247.10      192.67     19.87 o
  -9   1  14       74.03       79.36     16.44 o
  -7   1  14       38.62       23.98     33.75 o
  -5   1  14     1839.54     1977.25     63.65 o
  -3   1  14       24.04        8.09     24.54 o
  -1   1  14      312.34      355.71     18.66 o
   1   1  14      184.98      198.99     18.60 o
   3   1  14        0.20       18.28     31.24 o
   5   1  14        0.87       60.80     36.42 o
   7   1  14       76.70       92.98     22.16 o
   9   1  14       13.49       16.24     17.76 o
  11   1  14        0.41      136.35     55.42 o
  13   1  14       60.53       25.67     85.91 o
 -18   2  14      146.34      101.15     30.68 o
 -16   2  14      192.55      209.76     31.10 o
 -14   2  14      405.88      402.32     27.20 o
 -12   2  14      242.87      231.57     21.78 o
 -10   2  14     1671.74     1628.97     50.17 o
  -8   2  14      152.87      154.98     17.82 o
  -6   2  14      676.19      735.52     26.56 o
  -4   2  14     1460.39     1628.97     47.13 o
  -2   2  14      386.28      397.05     21.77 o
   0   2  14     1167.41     1125.11     27.80 o
   2   2  14      732.15      628.38     24.55 o
   4   2  14        0.25       42.71     31.26 o
   6   2  14      360.53      330.31     21.22 o
   8   2  14       13.39       12.14     37.85 o
  10   2  14       66.16       62.57     25.62 o
  12   2  14       49.24       53.12     53.81 o
 -17   3  14       56.79        7.56     43.98 o
 -15   3  14      301.69      344.84     30.78 o
 -13   3  14        0.12       19.26     31.90 o
 -11   3  14      154.96      164.98     20.80 o
  -9   3  14     2668.66     2532.45     72.03 o
  -7   3  14     1612.39     1567.23     40.26 o
  -5   3  14     1228.50     1174.93     30.99 o
  -3   3  14       63.97       13.49     27.53 o
  -1   3  14        4.23       30.24     27.34 o
   1   3  14      429.92      437.82     20.49 o
   3   3  14      162.84      113.63     16.86 o
   5   3  14      361.00      337.88     23.54 o
   7   3  14       28.91       51.76     38.48 o
   9   3  14       19.02       43.70     41.09 o
  11   3  14        0.20       16.24     33.10 o
 -16   4  14        0.81       11.37     30.99 o
 -14   4  14        0.46       27.41     28.79 o
 -12   4  14      411.73      406.10     26.57 o
 -10   4  14      349.36      334.43     23.42 o
  -8   4  14      217.19      220.25     18.45 o
  -6   4  14       36.66       29.42     13.89 o
  -4   4  14      320.92      324.18     18.99 o
  -2   4  14      834.51      811.98     24.69 o
   0   4  14      469.09      422.97     20.92 o
   2   4  14       33.13       11.37     27.25 o
   4   4  14       19.84       17.64     28.79 o
   6   4  14        0.34       53.12     40.36 o
   8   4  14       31.54       10.37     40.18 o
  10   4  14       76.82       23.43     40.11 o
 -15   5  14        3.40       42.71     35.45 o
 -13   5  14      135.32      150.79     25.90 o
 -11   5  14     1096.99     1120.07     39.08 o
  -9   5  14     1020.96      982.14     33.05 o
  -7   5  14        3.70        4.61     13.12 o
  -5   5  14       65.00       38.39     17.27 o
  -3   5  14      514.97      475.65     24.64 o
  -1   5  14      804.79      839.04     29.46 o
   1   5  14       96.88      100.77     18.15 o
   3   5  14       22.83       31.29     16.01 o
   5   5  14       87.23       89.39     21.72 o
   7   5  14      341.89      371.94     30.51 o
   9   5  14        0.04       19.26     33.06 o
 -12   6  14       37.16       30.24     37.29 o
 -10   6  14        3.01        5.99     17.26 o
  -8   6  14       88.77       23.43     37.38 o
  -6   6  14      140.51      129.83     23.61 o
  -4   6  14        5.19       15.20     14.68 o
  -2   6  14       28.95       33.65     17.04 o
   0   6  14       10.90       48.30     35.08 o
   2   6  14      527.72      572.11     30.63 o
   4   6  14        9.06       15.94     16.99 o
   6   6  14       35.22       22.70     33.20 o
  -9   7  14      258.77      272.19     29.83 o
  -7   7  14      503.98      484.73     34.00 o
  -5   7  14       41.38       31.08     39.69 o
  -3   7  14      182.55      266.63     26.45 o
  -1   7  14      162.58      153.57     23.81 o
   1   7  14       79.72       53.95     22.69 o
 -17   1  15       14.91       29.22     32.58 o
 -15   1  15      486.42      524.49     34.51 o
 -13   1  15      428.28      419.88     27.79 o
 -11   1  15        0.13        1.89     17.49 o
  -9   1  15      119.31      109.26     18.11 o
  -7   1  15      696.11      727.37     26.41 o
  -5   1  15     4790.81     5337.13    140.34 o
  -3   1  15     7128.01     7838.79    170.08 o
  -1   1  15      421.00      426.08     23.33 o
   1   1  15      103.11      136.79     19.38 o
   3   1  15      286.60      243.18     22.91 o
   5   1  15       58.47       24.35     38.66 o
   7   1  15        0.59        0.00     96.07 o
   9   1  15      136.09      126.84     27.57 o
  11   1  15      361.19      377.77     39.53 o
 -18   2  15        1.25       51.22     41.51 o
 -16   2  15       13.13       32.78     43.99 o
 -14   2  15       57.77       61.09     20.61 o
 -12   2  15     1043.87      999.93     35.73 o
 -10   2  15        4.91       37.24     29.19 o
  -8   2  15      707.22      756.09     26.93 o
  -6   2  15     3533.51     3301.82     82.25 o
  -4   2  15       12.84       44.45     14.06 o
  -2   2  15       91.55       57.89     16.91 o
   0   2  15        1.72        2.39     37.85 o
   2   2  15       54.03       79.36     16.44 o
   4   2  15      214.31      256.28     21.11 o
   6   2  15        1.07       43.95     36.46 o
   8   2  15       44.92       27.61     21.38 o
  10   2  15       67.18       86.21     27.63 o
 -17   3  15      137.70       59.34     27.27 o
 -15   3  15       48.03       17.80     34.80 o
 -13   3  15       44.83       61.38     19.18 o
 -11   3  15      428.35      424.52     25.61 o
  -9   3  15      132.21      149.86     18.44 o
  -7   3  15      675.37      654.14     25.05 o
  -5   3  15     2090.50     1917.41     64.33 o
  -3   3  15      400.90      389.58     20.82 o
  -1   3  15     1319.91     1368.21     39.01 o
   1   3  15      107.08      105.36     16.63 o
   3   3  15       14.75       23.61     28.92 o
   5   3  15      153.25      153.11     20.04 o
   7   3  15       41.89        6.46     45.77 o
   9   3  15       48.67       10.62     42.24 o
  11   3  15       23.27       24.72     47.94 o
 -16   4  15       25.66       19.09     21.23 o
 -14   4  15      183.18      168.39     25.91 o
 -12   4  15      402.75      401.56     30.95 o
 -10   4  15      341.56      312.09     26.62 o
  -8   4  15      943.86      898.99     30.49 o
  -6   4  15      303.58      287.95     20.45 o
  -4   4  15      856.43      813.06     26.85 o
  -2   4  15      375.07      400.81     21.11 o
   0   4  15      687.58      569.41     23.37 o
   2   4  15       31.29        9.08     31.58 o
   4   4  15      337.04      262.95     23.21 o
   6   4  15       60.81      105.74     24.02 o
   8   4  15       32.83       36.10     39.38 o
  10   4  15       41.03        1.00     42.24 o
 -13   5  15       50.55       30.45     36.79 o
 -11   5  15       49.80       95.18     22.78 o
  -9   5  15       97.46      106.91     22.98 o
  -7   5  15      207.72      218.58     21.72 o
  -5   5  15        4.70        4.77     11.99 o
  -3   5  15      175.32      141.68     18.83 o
  -1   5  15      104.23       12.94     35.28 o
   1   5  15      185.59      185.93     20.54 o
   3   5  15       64.66       80.71     20.30 o
   5   5  15        5.20       13.77     31.29 o
   7   5  15       16.11       11.24     34.96 o
 -12   6  15      183.02      201.66     27.81 o
 -10   6  15        9.47        3.62     54.43 o
  -8   6  15       18.70        2.94     24.28 o
  -6   6  15      241.39      297.62     25.99 o
  -4   6  15     1036.12     1113.77     38.97 o
  -2   6  15      860.95      835.77     37.02 o
   0   6  15        7.05       21.29     32.15 o
   2   6  15       31.81       14.91     18.32 o
   4   6  15       33.23       41.00     22.19 o
   6   6  15       30.00       10.74     18.02 o
  -9   7  15       52.36       57.61     23.44 o
  -7   7  15       85.30      100.77     26.47 o
  -5   7  15        0.00       22.35     19.41 o
  -3   7  15      168.18      126.84     25.03 o
  -1   7  15        7.97       11.24     33.71 o
 -18   0  16      371.18      372.66     38.54 o
 -16   0  16       18.92       78.02     40.92 o
 -14   0  16       25.14       12.80     24.94 o
 -12   0  16      231.25      361.84     26.51 o
 -10   0  16      606.35      649.33     26.88 o
  -8   0  16      469.18      571.20     27.91 o
  -6   0  16    10823.09    12532.17    227.70 o
  -4   0  16     2397.08     2893.24     83.07 o
  -2   0  16      240.22      193.71     22.54 o
   0   0  16      402.90      448.13     26.31 o
   2   0  16       23.27        3.91     64.70 o
   4   0  16       60.79       77.36     22.53 o
   6   0  16      126.28      111.24     31.38 o
   8   0  16       80.05       58.18     37.64 o
  10   0  16      323.08      334.43     51.66 o
 -17   1  16        3.86       60.21     39.17 o
 -15   1  16       42.45       20.43     28.26 o
 -13   1  16       93.26      149.86     22.59 o
 -11   1  16      160.56      183.88     22.98 o
  -9   1  16       36.80        3.69     52.49 o
  -7   1  16       84.33       71.83     18.20 o
  -5   1  16       64.82       57.89     17.48 o
  -3   1  16     4473.38     4689.39    139.29 o
  -1   1  16      315.67      336.50     22.80 o
   1   1  16       19.27        7.56     33.71 o
   3   1  16      228.97      256.88     23.54 o
   5   1  16        7.27       19.76     15.74 o
   7   1  16        6.69        7.87     56.82 o
   9   1  16       89.61      143.48     28.88 o
  11   1  16        7.52        3.91     84.93 o
 -16   2  16      417.20      488.05     36.61 o
 -14   2  16       73.93       94.81     26.77 o
 -12   2  16      157.23      147.57     23.79 o
 -10   2  16       42.02       29.83     18.31 o
  -8   2  16     4972.71     5138.14    145.80 o
  -6   2  16     1534.02     1713.66     53.02 o
  -4   2  16      312.63      320.80     20.24 o
  -2   2  16       26.42       42.22     15.66 o
   0   2  16       76.58       77.36     17.23 o
   2   2  16      487.86      456.94     24.16 o
   4   2  16      222.92      187.47     22.69 o
   6   2  16      106.61      123.05     21.31 o
   8   2  16      202.76      168.88     28.39 o
  10   2  16       86.89       90.10     28.96 o
 -15   3  16      352.74      340.66     33.37 o
 -13   3  16      301.81      259.30     29.11 o
 -11   3  16       37.10       35.64     18.44 o
  -9   3  16     1022.13      990.42     34.38 o
  -7   3  16      763.04      738.59     27.64 o
  -5   3  16      415.14      427.63     23.37 o
  -3   3  16        4.13        5.28     27.53 o
  -1   3  16      541.62      484.73     23.22 o
   1   3  16      557.88      523.63     26.72 o
   3   3  16      533.43      558.67     26.71 o
   5   3  16        0.32       56.75     38.59 o
   7   3  16       84.49       78.69     23.72 o
   9   3  16       44.82        0.00    104.06 o
 -14   4  16      133.01      135.47     26.74 o
 -12   4  16        5.44       24.91     33.84 o
 -10   4  16     1776.18     1741.84     56.59 o
  -8   4  16      298.09      281.59     23.39 o
  -6   4  16       45.62       14.91     15.85 o
  -4   4  16      256.39      241.42     22.24 o
  -2   4  16        0.30       57.32     32.51 o
   0   4  16      202.92      209.21     21.79 o
   2   4  16       54.31       17.64     16.14 o
   4   4  16       15.73        6.46     43.63 o
   6   4  16       25.01       21.12     34.27 o
   8   4  16       34.37       13.35     19.13 o
 -13   5  16        9.27       15.20     30.10 o
 -11   5  16      227.01      177.80     25.62 o
  -9   5  16      628.76      615.23     33.63 o
  -7   5  16      425.11      446.53     29.45 o
  -5   5  16      915.52      900.12     32.77 o
  -3   5  16      148.48      150.32     21.71 o
  -1   5  16      431.94      412.96     24.49 o
   1   5  16      451.67      475.65     30.40 o
   3   5  16       15.60       21.29     33.54 o
   5   5  16        1.66       29.22     37.06 o
   7   5  16      100.55       77.03     26.78 o
 -10   6  16        1.49       21.64     34.69 o
  -8   6  16        0.22       50.68     19.84 o
  -6   6  16        0.59       42.22     33.04 o
  -4   6  16       13.41       13.35     18.03 o
  -2   6  16      191.69      190.58     27.04 o
   0   6  16       55.39       86.21     22.38 o
   2   6  16       27.16       26.63     35.18 o
  -7   7  16      912.72     1001.12     40.52 o
  -5   7  16      145.71      198.46     27.59 o
  -3   7  16        3.57       27.02     35.44 o
 -17   1  17      252.07      333.74     35.09 o
 -15   1  17        6.53        7.36     22.98 o
 -13   1  17      242.83      207.04     30.35 o
 -11   1  17     1060.58     1113.77     38.97 o
  -9   1  17     1069.85     1196.98     43.01 o
  -7   1  17      132.45      135.47     20.61 o
  -5   1  17      831.08      936.65     31.13 o
  -3   1  17      419.90      446.53     26.27 o
  -1   1  17      812.78      862.11     30.97 o
   1   1  17      191.49      230.43     22.87 o
   3   1  17       40.39       49.09     35.89 o
   5   1  17       43.32       52.03     24.18 o
   7   1  17       59.48       56.19     30.49 o
   9   1  17       22.49       29.83     44.44 o
 -16   2  17       45.24       25.10     42.27 o
 -14   2  17       20.28        0.85     27.81 o
 -12   2  17      284.10      271.57     26.07 o
 -10   2  17      145.87      167.90     23.43 o
  -8   2  17        0.19       84.47     33.58 o
  -6   2  17       29.71       24.91     32.34 o
  -4   2  17      151.47      166.92     19.47 o
  -2   2  17      983.70      997.55     30.93 o
   0   2  17      115.92       91.54     19.82 o
   2   2  17        0.01        5.81     11.62 o
   4   2  17      188.66      246.13     25.41 o
   6   2  17        3.82      106.91     45.57 o
   8   2  17       12.40       14.62     35.60 o
 -15   3  17       11.70       68.67     24.66 o
 -13   3  17       16.19        3.34     26.70 o
 -11   3  17      154.92      195.82     26.35 o
  -9   3  17      421.58      375.58     27.74 o
  -7   3  17       62.73       57.04     19.63 o
  -5   3  17      238.13      288.59     23.04 o
  -3   3  17      601.81      583.88     29.13 o
  -1   3  17       84.92      124.73     20.19 o
   1   3  17      452.90      379.24     26.41 o
   3   3  17        8.44       22.17     16.67 o
   5   3  17        0.17        6.76     38.18 o
   7   3  17       25.42        3.69     63.00 o
   9   3  17        4.15       29.83     23.04 o
 -14   4  17       48.50       39.81     24.95 o
 -12   4  17      155.20      166.92     26.77 o
 -10   4  17      300.02      264.79     28.81 o
  -8   4  17      234.81      244.95     24.17 o
  -6   4  17        1.68       27.81     29.99 o
  -4   4  17      111.22       90.46     19.70 o
  -2   4  17      201.00      221.93     22.45 o
   0   4  17      550.32      555.12     27.51 o
   2   4  17       52.47       37.70     20.81 o
   4   4  17        7.32       11.24     16.42 o
   6   4  17      241.99      180.32     28.33 o
 -13   5  17       41.04       14.05     47.59 o
 -11   5  17       71.74       59.05     23.73 o
  -9   5  17        0.06        4.14     56.02 o
  -7   5  17       45.33       33.21     21.49 o
  -5   5  17        3.91       63.17     38.62 o
  -3   5  17       12.82       14.76     33.71 o
  -1   5  17      319.79      309.43     25.84 o
   1   5  17        0.74       65.89     41.28 o
   3   5  17        0.43        0.00     93.99 o
 -10   6  17      202.81      204.88     30.73 o
  -8   6  17      231.19      204.34     28.00 o
  -6   6  17       13.16       73.76     39.47 o
  -4   6  17       85.45       54.23     24.96 o
  -2   6  17      372.37      335.81     31.06 o
   0   6  17      167.71      167.90     26.84 o
 -16   0  18      152.23      154.51     31.84 o
 -14   0  18      226.86      232.15     33.29 o
 -12   0  18      162.80      170.35     29.50 o
 -10   0  18        8.09       24.16     27.96 o
  -8   0  18       68.33        2.87     42.58 o
  -6   0  18       15.08       41.49     30.57 o
  -4   0  18     1357.71     1704.31     59.09 o
  -2   0  18     2116.37     2293.83     57.73 o
   0   0  18      149.41      147.57     27.45 o
   2   0  18       16.06        1.79     33.71 o
   4   0  18       83.91      114.03     30.17 o
   6   0  18       32.13       30.45     32.43 o
   8   0  18        3.54       23.61     32.76 o
 -15   1  18       49.91       18.44     33.16 o
 -13   1  18       24.59       57.61     37.74 o
 -11   1  18        0.38       34.09     19.79 o
  -9   1  18        0.13       59.34     34.53 o
  -7   1  18      265.39      350.46     26.80 o
  -5   1  18      445.61      451.32     29.61 o
  -3   1  18        4.06        0.00     79.14 o
  -1   1  18      250.23      303.50     28.22 o
   1   1  18       47.15       23.43     32.64 o
   3   1  18        0.55       49.61     35.02 o
   5   1  18        0.01       33.21     38.64 o
   7   1  18        4.98       14.05     24.28 o
   9   1  18        1.28       47.26     46.09 o
 -16   2  18       16.84       59.05     39.36 o
 -14   2  18      233.94      322.82     33.84 o
 -12   2  18      245.40      207.58     30.39 o
 -10   2  18       39.45       53.40     20.37 o
  -8   2  18       67.43       15.79     35.28 o
  -6   2  18     1394.41     1487.74     42.13 o
  -4   2  18      519.79      475.65     28.75 o
  -2   2  18       87.64       92.62     22.48 o
   0   2  18      241.24      225.88     25.47 o
   2   2  18      250.89      271.57     26.69 o
   4   2  18       13.74       23.06     32.20 o
   6   2  18       24.91        8.09     69.06 o
   8   2  18       74.70       87.97     29.68 o
 -15   3  18        4.90       50.95     41.94 o
 -13   3  18      267.29      302.84     31.46 o
 -11   3  18      317.00      248.50     31.47 o
  -9   3  18        0.02       16.09     26.75 o
  -7   3  18      938.76      972.72     35.24 o
  -5   3  18      270.66      258.09     24.81 o
  -3   3  18       86.05      114.03     21.32 o
  -1   3  18        9.23       21.82     35.71 o
   1   3  18       92.15       53.67     21.80 o
   3   3  18       59.65       20.09     34.11 o
   5   3  18       98.19       72.79     25.39 o
   7   3  18        4.13       96.28     49.53 o
 -12   4  18      204.05      205.42     29.15 o
 -10   4  18        2.25       17.48     16.54 o
  -8   4  18      312.98      284.76     30.51 o
  -6   4  18      116.65      139.89     24.06 o
  -4   4  18      462.32      474.83     30.37 o
  -2   4  18        3.62       14.76     28.94 o
   0   4  18       52.86       10.01     38.84 o
   2   4  18        4.81        6.95     17.26 o
   4   4  18        5.04       33.87     21.48 o
   6   4  18        4.83       38.16     23.27 o
 -11   5  18       11.30       13.77     35.91 o
  -9   5  18       74.03       88.68     22.35 o
  -7   5  18      231.62      182.86     27.00 o
  -5   5  18      463.93      458.55     33.07 o
  -3   5  18      437.90      410.67     32.06 o
  -1   5  18       16.23        3.55     52.87 o
   1   5  18      230.58      223.06     29.82 o
  -8   6  18       34.39       66.50     23.65 o
  -6   6  18       21.75        4.37     63.85 o
  -4   6  18       76.09       82.75     25.70 o
  -2   6  18       18.83       12.54     40.18 o
 -15   1  19      321.20      318.78     34.97 o
 -13   1  19       97.03       70.24     27.78 o
 -11   1  19       27.60       17.48     16.06 o
  -9   1  19      436.69      435.46     29.87 o
  -7   1  19     1056.03     1149.25     40.86 o
  -5   1  19      483.72      488.88     31.65 o
  -3   1  19      185.06      216.36     26.59 o
  -1   1  19     1017.35     1039.62     41.29 o
   1   1  19      219.83      201.12     28.85 o
   3   1  19        0.96        9.08     60.49 o
   5   1  19       64.86       28.81     52.37 o
   7   1  19       95.49      133.29     37.83 o
 -14   2  19      286.18      143.48     35.19 o
 -12   2  19       63.37        4.69     60.49 o
 -10   2  19      508.86      487.22     36.58 o
  -8   2  19      281.03      308.77     27.14 o
  -6   2  19        0.02       20.43     34.39 o
  -4   2  19      229.34      228.15     25.60 o
  -2   2  19        6.25        9.19     35.91 o
   0   2  19      355.11      391.06     30.54 o
   2   2  19      102.42      142.13     28.74 o
   4   2  19        5.51       10.74     20.24 o
   6   2  19      161.12      205.96     35.14 o
 -13   3  19      113.15       99.26     28.90 o
 -11   3  19       13.80       27.22     36.35 o
  -9   3  19      163.86      110.44     26.52 o
  -7   3  19      152.02      161.13     26.30 o
  -5   3  19       47.00       55.62     23.04 o
  -3   3  19        9.52       41.73     36.01 o
  -1   3  19        0.03        0.00     83.46 o
   1   3  19       69.45       84.13     26.95 o
   3   3  19       35.98       22.17     20.04 o
   5   3  19        0.00       68.36     47.96 o
 -12   4  19       39.44       27.22     33.21 o
 -10   4  19      120.40      105.36     27.06 o
  -8   4  19      269.20      224.75     29.93 o
  -6   4  19       35.35       69.93     22.05 o
  -4   4  19        7.95        0.00     85.42 o
  -2   4  19      142.42      131.55     25.92 o
   0   4  19       21.63        6.18     17.71 o
   2   4  19      326.55      337.19     31.13 o
  -9   5  19       24.96        4.53     63.42 o
  -7   5  19       12.97        4.37     58.03 o
  -5   5  19        0.05       18.44     31.22 o
  -3   5  19       47.11        5.19     22.48 o
  -1   5  19        7.25       17.64     20.25 o
 -14   0  20       11.05        0.00     90.41 o
 -12   0  20      136.56      162.57     29.30 o
 -10   0  20      247.73      253.87     33.01 o
  -8   0  20      570.63      675.50     40.14 o
  -6   0  20       29.98       48.30     22.77 o
  -4   0  20      609.18      633.11     36.96 o
  -2   0  20      127.67      153.57     28.94 o
   0   0  20      127.09       24.35     49.07 o
   2   0  20       32.60       24.72     20.23 o
   4   0  20        0.17       38.39     60.92 o
   6   0  20      117.27      213.05     44.53 o
 -13   1  20        0.04        5.63     14.92 o
 -11   1  20       72.47       19.42     38.18 o
  -9   1  20        6.29        3.34     47.59 o
  -7   1  20       70.64      104.97     27.79 o
  -5   1  20      132.21      182.35     25.94 o
  -3   1  20       35.23       44.45     23.61 o
  -1   1  20      204.53      181.33     32.97 o
   1   1  20       53.59       30.24     38.74 o
   3   1  20       39.20       34.31     49.86 o
   5   1  20       43.60       63.17     32.03 o
 -14   2  20        5.32       59.34     40.04 o
 -12   2  20      184.43      149.40     29.93 o
 -10   2  20      408.40      397.05     37.53 o
  -8   2  20       64.84       40.52     36.93 o
  -6   2  20        2.08       21.82     36.59 o
  -4   2  20      471.13      448.92     35.91 o
  -2   2  20      364.36      346.24     33.64 o
   0   2  20        0.19        2.16     31.58 o
   2   2  20       11.86        8.85     17.04 o
   4   2  20      135.47      124.73     31.97 o
 -11   3  20      354.73      386.61     33.33 o
  -9   3  20       43.85       80.71     25.38 o
  -7   3  20       37.71       50.15     23.21 o
  -5   3  20       67.64        8.52     52.87 o
  -3   3  20        7.56       30.87     36.41 o
  -1   3  20      405.28      461.79     35.62 o
   1   3  20       52.17       44.70     24.68 o
   3   3  20        0.01       49.09     42.22 o
 -10   4  20       75.33       63.77     26.47 o
  -8   4  20       16.57       27.02     36.81 o
  -6   4  20       97.01       92.62     25.74 o
  -4   4  20        0.02       21.29     35.28 o
  -2   4  20       89.84       92.98     25.43 o
   0   4  20       36.09       22.53     36.47 o
  -7   5  20       13.49       23.06     35.46 o
  -5   5  20       61.09       32.57     23.64 o
  -3   5  20      549.70      582.97     37.29 o
 -13   1  21      366.29      337.19     38.73 o
 -11   1  21      104.64       30.87     46.67 o
  -9   1  21        6.87        4.94     67.30 o
  -7   1  21      194.77      214.70     32.56 o
  -5   1  21      291.58      291.80     34.75 o
  -3   1  21        1.06       33.43     43.99 o
  -1   1  21       20.93       38.16     39.09 o
   1   1  21      193.50      234.45     38.07 o
   3   1  21      153.11      178.30     36.72 o
 -12   2  21      333.00      314.75     36.09 o
 -10   2  21        5.33       25.86     35.05 o
  -8   2  21      121.09      101.15     29.55 o
  -6   2  21      103.26      146.20     28.24 o
  -4   2  21       71.64       79.36     27.85 o
  -2   2  21       11.38       24.72     20.23 o
   0   2  21      136.41      160.66     32.47 o
   2   2  21      108.28      109.65     33.13 o
 -11   3  21      292.69      268.48     34.56 o
  -9   3  21        0.56        9.66     50.95 o
  -7   3  21       28.03       18.44     31.22 o
  -5   3  21        0.10       28.21     19.21 o
  -3   3  21       26.33       78.69     26.06 o
  -1   3  21       41.23       37.24     25.51 o
  -8   4  21       14.84       19.09     38.84 o
  -6   4  21       20.38       27.02     35.44 o
  -4   4  21      148.64      179.31     31.27 o
  -2   4  21       10.69       31.08     38.85 o
 -10   0  22      129.48      155.92     31.51 o
  -8   0  22      201.90      164.98     35.32 o
  -6   0  22       42.82      111.63     30.25 o
  -4   0  22      219.56      283.49     36.78 o
  -2   0  22       21.44       16.09     56.02 o
   0   0  22      314.54      312.09     39.93 o
 -11   1  22        7.43       12.67     17.03 o
  -9   1  22       51.58       40.52     27.57 o
  -7   1  22        1.07       10.99     29.81 o
  -5   1  22        0.04      130.26     44.71 o
  -3   1  22       23.25       53.40     28.90 o
  -1   1  22       28.26       36.32     49.49 o
 -10   2  22      202.88      154.98     32.82 o
  -8   2  22       23.44       35.42     42.82 o
  -6   2  22        1.90        3.69     46.13 o
  -4   2  22        3.24       14.76     48.33 o
  -2   2  22      341.75      310.09     37.81 o
  -7   3  22        3.14       11.75     36.23 o
  -5   3  22        6.49        7.66     46.13 o
  -3   3  22      184.42      196.87     31.71 o
  -7   1  23       40.80       63.47     28.81 o
  -5   1  23      247.97      255.67     37.94 o
  -3   1  23      290.33      317.43     40.94 o
  -6   2  23       46.72       89.39     29.20 o
  -4   2  23      193.74      201.12     34.19 o
 
